# Supplementary material for: Temporal Profiling of Gene Networks Associated with the Late Phase of Long-Term Potentiation In Vivo
Source: PLoS One. 2012 Jul 10;7(7):e40538. doi: 10.1371/journal.pone.0040538 (PMC3393663; doi:10.1371/journal.pone.0040538)
Supplement: Table S1 — Annotated genes differentially expressed at 5 h post-tetanization ranked by p-value. (XLS) [file pone.0040538.s006.xls]

## Sheet: 5h
Supplementary Table 1:	Annotated genes differentially expressed at 5 h post-tetanization ranked by p-value
Gene Symbol	Gene Title	Probe ID	Fold change	P.Value
Sorcs3	sortilin-related VPS10 domain containing receptor 3	1385041_at	1.40736	0.000571249
Fbxl6	F-box and leucine-rich repeat protein 6	1389078_at	0.78743	0.000805847
Rap2a	RAS related protein 2a	1369615_at	1.23918	0.000907455
Treh	trehalase (brush-border membrane glycoprotein)	1371144_at	1.19843	0.000920278
Ints6	Integrator complex subunit 6	1378384_at	1.36606	0.000985014
Lims2	LIM and senescent cell antigen like domains 2	1388422_at	0.801686	0.00234432
Gmip	Gem-interacting protein	1384070_at	0.781692	0.00235857
Rhod	ras homolog gene family, member D	1382197_at	1.19596	0.00275078
Gstcd	glutathione S-transferase, C-terminal domain containing	1382062_at	0.837728	0.00285452
Lrba	LPS-responsive vesicle trafficking, beach and anchor containing	1384601_at	1.17945	0.00290637
Homer1	homer homolog 1 (Drosophila)	1370454_at	2.6962	0.00295121
Nog	noggin	1371052_at	1.32252	0.00313758
Camk1g	calcium/calmodulin-dependent protein kinase IG	1377518_at	1.28354	0.00321046
Man1a1	mannosidase, alpha, class 1A, member 1	1383574_at	1.33309	0.00365957
Arhgap23	Rho GTPase activating protein 23	1390071_at	1.17031	0.00389832
Etv5	ets variant 5	1383447_at	1.47036	0.00394674
Lingo1	leucine rich repeat and Ig domain containing 1	1389514_at	1.33063	0.00440407
Dapk1	death associated protein kinase 1	1376788_at	0.797382	0.00490893
Gpr98	G protein-coupled receptor 98	1383799_at	0.849466	0.00493646
Plaur	plasminogen activator, urokinase receptor	1387269_s_at	1.17771	0.00497078
Klrc1	killer cell lectin-like receptor subfamily C, member 1	1371155_at	0.844899	0.00515533
Pspc1	Paraspeckle component 1	1392162_at	0.818422	0.0053414
Gap43	growth associated protein 43	1367930_at	1.25623	0.00541045
Hars	histidyl-tRNA synthetase	1395533_at	1.27229	0.00564192
Sbk1	SH3-binding domain kinase 1	1388072_at	1.21237	0.00623017
Rnase12	ribonuclease, RNase A family, 12 (non-active)	1398043_at	0.839432	0.00650604
Htr1d	5-hydroxytryptamine (serotonin) receptor 1D	1398298_at	1.19006	0.00725526
Fermt2	Fermitin family homolog 2 (Drosophila)	1391076_at	1.19415	0.00731074
Lingo1	leucine rich repeat and Ig domain containing 1	1395706_at	1.64925	0.00740882
Gmnn	geminin	1378056_at	1.23696	0.00766867
Rasd1	RAS, dexamethasone-induced 1	1387908_at	1.25069	0.00779466
Nav2	neuron navigator 2	1392973_at	0.812825	0.00795814
Dock11	dedicator of cytokinesis 11	1384525_at	0.845238	0.00832674
Chrm5	cholinergic receptor, muscarinic 5	1369786_at	1.26609	0.00862187
Fhl1	four and a half LIM domains 1	1394750_at	0.830467	0.00892549
Fat4	FAT tumor suppressor homolog 4 (Drosophila)	1374643_at	0.822536	0.00934833
Armcx3	armadillo repeat containing, X-linked 3	1397960_at	1.32149	0.00952901
Zrsr1	zinc finger (CCCH type), RNA binding motif and serine/arginine rich 1	1389874_at	1.23006	0.0100968
Lmo7	LIM domain 7	1397492_at	0.831457	0.0101021
Dbc1	deleted in bladder cancer 1 (human)	1369408_at	1.22553	0.0104725
Grik1	glutamate receptor, ionotropic, kainate 1	1387309_a_at	1.36824	0.0106144
Fdft1	farnesyl diphosphate farnesyl transferase 1	1367839_at	1.16218	0.0106562
Cars	cysteinyl-tRNA synthetase	1391572_at	1.17282	0.0106791
Plxna2	plexin A2	1392157_at	1.21461	0.0106907
Nxph1	neurexophilin 1	1386697_at	1.17132	0.0112817
Zscan20	zinc finger and SCAN domain containing 20	1392857_at	0.816752	0.0113122
Smarca4	SWI/SNF related, matrix associated, actin dependent regulator of chromatin, subfamily a, member 4	1373565_at	0.839751	0.0114206
Fam115a	family with sequence similarity 115, member A	1377580_at	1.295	0.0115461
Adora2b	adenosine A2B receptor	1387395_at	1.20853	0.0115672
Mrvi1	murine retrovirus integration site 1 homolog	1383914_at	1.16594	0.0117274
Vkorc1l1	vitamin K epoxide reductase complex, subunit 1-like 1	1393621_at	1.20569	0.0119776
Tsga10	testis specific 10	1388209_at	0.806863	0.012243
Galr2	galanin receptor 2	1384667_x_at	0.698957	0.0133266
Mir384	microRNA mir-384	1381191_at	1.22211	0.013846
Ramp3	receptor (G protein-coupled) activity modifying protein 3	1387389_at	1.30745	0.0139216
Rgs2	regulator of G-protein signaling 2	1387074_at	1.17142	0.0152511
Vgf	VGF nerve growth factor inducible	1368359_a_at	1.29403	0.0153356
Asph	aspartate-beta-hydroxylase	1379884_at	0.762176	0.0154271
Mmp23	matrix metallopeptidase 23	1368961_at	0.821341	0.0156579
Osbpl1a	oxysterol binding protein-like 1A	1390923_a_at	1.21007	0.0157538
Nde1	nudE nuclear distribution gene E homolog 1 (A. nidulans)	1398809_at	1.1542	0.0171851
Akr7a3	aldo-keto reductase family 7, member A3 (aflatoxin aldehyde reductase)	1368121_at	1.24979	0.017443
Zrsr2	zinc finger (CCCH type), RNA binding motif and serine/arginine rich 2	1395379_at	1.21954	0.017683
Numbl	numb homolog (Drosophila)-like	1381215_at	1.17084	0.0177835
Strn4	striatin, calmodulin binding protein 4	1394404_at	1.2755	0.01815
Grin3a	glutamate receptor, ionotropic, N-methyl-D-aspartate 3A	1370601_a_at	1.30391	0.01817
Gpihbp1	glycosylphosphatidylinositol anchored high density lipoprotein binding protein 1	1373723_at	0.841514	0.018617
Cry2	cryptochrome 2 (photolyase-like)	1369446_at	1.28205	0.0186931
Pex10	peroxisomal biogenesis factor 10	1384237_at	1.18986	0.0187562
Otud7a	OTU domain containing 7A	1391043_at	1.18379	0.0190875
Vps52	vacuolar protein sorting 52 homolog (S. cerevisiae)	1394803_at	1.77943	0.0190967
Fkbp5	FK506 binding protein 5	1380611_at	1.34143	0.0191439
Psmc4	proteasome (prosome, macropain) 26S subunit, ATPase, 4	1391768_at	1.17121	0.0193822
Neto2	neuropilin (NRP) and tolloid (TLL)-like 2	1384904_at	1.25153	0.0194645
Ankrd34b	ankyrin repeat domain 34B	1393283_at	1.3018	0.0195999
Kcns3	potassium voltage-gated channel, delayed-rectifier, subfamily S, member 3	1368751_at	1.16048	0.0200273
Cacng4	calcium channel, voltage-dependent, gamma subunit 4	1370755_at	1.24723	0.0206251
Mtmr1	Myotubularin related protein 1	1377422_at	1.28359	0.0206403
Cog2	component of oligomeric golgi complex 2	1397113_at	1.31598	0.0207089
Tut1	terminal uridylyl transferase 1, U6 snRNA-specific	1373708_at	0.845703	0.0208164
Hs3st2	heparan sulfate (glucosamine) 3-O-sulfotransferase 2	1374046_at	1.44432	0.0211979
Cmklr1	chemokine-like receptor 1	1398292_at	1.16051	0.0215056
Rnft2	ring finger protein, transmembrane 2	1397171_at	1.16137	0.0216828
Alg13	asparagine-linked glycosylation 13 homolog (S. cerevisiae)	1383116_at	1.18674	0.0219917
Slc9a5	solute carrier family 9 (sodium/hydrogen exchanger), member 5	1370388_at	0.727098	0.0220131
Slu7	SLU7 splicing factor homolog (S. cerevisiae)	1398588_at	1.26578	0.0221675
Cisd2	CDGSH iron sulfur domain 2	1392662_at	1.15757	0.0223132
Arhgap24	Rho GTPase activating protein 24	1392590_at	1.17793	0.022679
Rhbdl3	rhomboid, veinlet-like 3 (Drosophila)	1379026_at	1.19937	0.0231854
Pdzd3	PDZ domain containing 3	1382928_at	0.84073	0.0238646
Cinp	cyclin-dependent kinase 2-interacting protein	1397033_at	1.1557	0.0240394
Adam2	ADAM metallopeptidase domain 2	1369833_at	1.18507	0.0241502
Foxo1	forkhead box O1	1377502_at	1.17117	0.0242263
Clec10a	C-type lectin domain family 10, member A	1368464_at	0.770917	0.0243089
Man1a1	mannosidase, alpha, class 1A, member 1	1371988_at	1.25268	0.0251887
Cyp26a1	cytochrome P450, family 26, subfamily a, polypeptide 1	1387583_at	1.16405	0.0251889
Lynx1	Ly6/neurotoxin 1	1376184_at	1.18133	0.0252703
Riok1	RIO kinase 1 (yeast)	1385655_at	0.81239	0.0257437
Kctd1	potassium channel tetramerisation domain containing 1	1377768_at	1.23457	0.0258933
Qdpr	quinoid dihydropteridine reductase	1367695_at	1.18682	0.0261032
Mll4	myeloid/lymphoid or mixed-lineage leukemia 4	1388951_at	0.846992	0.0262797
Tm4sf1	transmembrane 4 L six family member 1	1378305_at	1.17493	0.0262828
Kctd15	potassium channel tetramerisation domain containing 15	1372398_at	1.15335	0.0270806
Rif1	RAP1 interacting factor homolog (yeast)	1382859_at	1.1505	0.0270859
Gna14	guanine nucleotide binding protein, alpha 14	1381557_at	1.2337	0.0271304
Hes1	hairy and enhancer of split 1 (Drosophila)	1387036_at	1.28858	0.0275584
St8sia3	ST8 alpha-N-acetyl-neuraminide alpha-2,8-sialyltransferase 3	1387435_at	1.27558	0.0275706
Rgs4	regulator of G-protein signaling 4	1368506_at	1.27889	0.0278582
Lsamp	limbic system-associated membrane protein	1370550_at	1.29409	0.028225
Silv	silver homolog (mouse)	1393229_at	1.18869	0.0283922
Pde8a	phosphodiesterase 8A	1382518_at	1.20468	0.0285865
Azi2	5-azacytidine induced 2	1394710_at	1.15277	0.0288008
Timp1	TIMP metallopeptidase inhibitor 1	1367712_at	1.58715	0.0288393
Tspan5	tetraspanin 5	1380725_at	1.23375	0.0289847
Dnajb5	DnaJ (Hsp40) homolog, subfamily B, member 5	1375762_at	1.3207	0.0292546
Slc6a7	solute carrier family 6 (neurotransmitter transporter, L-proline), member 7	1369237_at	1.20936	0.029377
Baz2b	Bromodomain adjacent to zinc finger domain, 2B	1392421_at	0.837374	0.0295213
Adap2	ArfGAP with dual PH domains 2	1369725_at	1.2141	0.0295901
Prkca	protein kinase C, alpha	1372176_at	1.24913	0.0296536
Homer1	homer homolog 1 (Drosophila)	1370997_at	1.76034	0.0298088
Ccnd1	cyclin D1	1371150_at	1.3133	0.0300786
Clspn	claspin homolog (Xenopus laevis)	1391077_at	1.15831	0.0308307
Zmat5	zinc finger, matrin type 5	1371788_at	0.828438	0.0316926
Ctr9	Ctr9, Paf1/RNA polymerase II complex component, homolog (S. cerevisiae)	1385970_at	1.16929	0.0319922
Invs	inversin	1380319_at	0.800763	0.0320374
Thoc2	THO complex 2	1382140_at	0.825193	0.0323488
Tef	thyrotrophic embryonic factor	1390819_at	0.844965	0.0323542
Git2	G protein-coupled receptor kinase interacting ArfGAP 2	1389315_at	0.81325	0.032581
Aldh1a2	aldehyde dehydrogenase 1 family, member A2	1368003_at	0.828142	0.0335672
Mettl11a	methyltransferase like 11A	1381152_at	1.16375	0.0337434
Rgs2	regulator of G-protein signaling 2	1368144_at	1.23847	0.0337867
Sfi1	Sfi1 homolog, spindle assembly associated (yeast)	1393012_at	0.802119	0.0340765
Rock1	Rho-associated coiled-coil containing protein kinase 1	1368932_at	0.793719	0.03414
Vps13c	vacuolar protein sorting 13 homolog C (S. cerevisiae)	1380038_at	0.725087	0.0346736
Kpna1	karyopherin alpha 1	1382251_at	1.1558	0.0347058
Camk2d	calcium/calmodulin-dependent protein kinase II delta	1368834_at	1.23816	0.0350993
Pmepa1	prostate transmembrane protein, androgen induced 1	1392534_at	1.26032	0.0351289
Pla2g4a	phospholipase A2, group IVA (cytosolic, calcium-dependent)	1387566_at	1.25564	0.0367026
Foxp1	forkhead box P1	1373804_at	1.28552	0.0367619
Ska3	spindle and kinetochore associated complex subunit 3	1382459_at	1.15351	0.0368463
Alkbh	alkB, alkylation repair homolog (E. coli)	1381551_at	0.807236	0.0370838
Akirin2	akirin 2	1375627_at	1.15184	0.0372248
Pex5l	peroxisomal biogenesis factor 5-like	1370833_at	1.32612	0.0374896
Gnb4	guanine nucleotide binding protein (G protein), beta polypeptide 4	1371071_at	1.22815	0.0377772
Ermn	ermin, ERM-like protein	1395447_at	1.39187	0.0377776
Dusp5	dual specificity phosphatase 5	1368124_at	1.39292	0.0378471
Clic4	chloride intracellular channel 4	1377765_at	1.40326	0.0381121
Tuba8	tubulin, alpha 8	1390766_at	1.18257	0.0382273
Znf598	zinc finger protein 598	1389523_at	0.840991	0.0389949
Tmem117	transmembrane protein 117	1391169_at	1.17287	0.0394569
Csf3r	colony stimulating factor 3 receptor (granulocyte)	1386009_at	0.820395	0.0396982
Grasp	GRP1 (general receptor for phosphoinositides 1)-associated scaffold protein	1370723_at	1.31704	0.0398337
Lpin2	lipin 2	1383665_at	0.823375	0.0404005
Arx	aristaless related homeobox	1390045_at	1.19588	0.0405287
Pknox1	PBX/knotted 1 homeobox 1	1391467_at	1.16476	0.0406798
Klf10	Kruppel-like factor 10	1368650_at	1.18018	0.040785
Bhlhe22	basic helix-loop-helix family, member e22	1393708_at	0.845369	0.0410986
Ap2a2	adaptor-related protein complex 2, alpha 2 subunit	1369982_at	1.15587	0.0413778
Gucy1a3	guanylate cyclase 1, soluble, alpha 3	1368154_at	1.16522	0.0416177
Nfix	nuclear factor I/X (CCAAT-binding transcription factor)	1381213_at	1.15429	0.042283
Neto2	neuropilin (NRP) and tolloid (TLL)-like 2	1392999_at	1.16632	0.0426237
Ppl	periplakin	1391187_at	0.654785	0.0427378
Zfpm2	zinc finger protein, multitype 2	1394218_s_at	0.843121	0.0427988
Lphn2	latrophilin 2	1369644_at	1.20764	0.0428525
Homer1	homer homolog 1 (Drosophila)	1368319_a_at	1.23897	0.0429785
Fkbp11	FK506 binding protein 11	1372653_at	1.20273	0.0431906
Btbd16	BTB (POZ) domain containing 16	1377732_at	0.825264	0.0432752
Lrg1	leucine-rich alpha-2-glycoprotein 1	1374626_at	0.798746	0.0433441
Abca8	ATP-binding cassette, sub-family A (ABC1), member 8	1395644_at	0.764391	0.0434496
Dctn6	Dynactin 6	1396392_at	1.19947	0.0439998
Utp6	UTP6, small subunit (SSU) processome component, homolog (yeast)	1393595_at	1.21929	0.0440617
Dsp	desmoplakin	1388506_at	0.69405	0.0441084
Hdac1	histone deacetylase 1	1396820_at	1.19047	0.044341
Lin7a	lin-7 homolog a (C. elegans)	1370108_a_at	1.35643	0.0445995
Runx1t1	runt-related transcription factor 1; translocated to, 1 (cyclin D-related)	1385215_at	1.36948	0.0446433
Phf17	PHD finger protein 17	1384759_at	1.15778	0.0448688
Samd4a	Sterile alpha motif domain containing 4A	1398620_at	1.33328	0.0454195
Mpped1	metallophosphoesterase domain containing 1	1388968_at	1.35517	0.0454553
Arg1	arginase, liver	1368266_at	0.727248	0.0455495
Whsc1l1	Wolf-Hirschhorn syndrome candidate 1-like 1 (human)	1394868_at	1.21009	0.0458957
Nxph1	neurexophilin 1	1369079_at	1.17854	0.0462403
Arpc5l	actin related protein 2/3 complex, subunit 5-like	1375641_at	1.16172	0.0463754
Igfbp5	insulin-like growth factor binding protein 5	1387348_at	1.22689	0.0468607
Clcnka	chloride channel Ka	1368765_at	1.15514	0.0475583
Cebpg	CCAAT/enhancer binding protein (C/EBP), gamma	1371038_at	1.28134	0.0476329
Dnaja4	DnaJ (Hsp40) homolog, subfamily A, member 4	1395572_at	1.17821	0.048043
Pcgf3	polycomb group ring finger 3	1395571_at	1.18204	0.0480871
Aamp	angio-associated, migratory cell protein	1395346_at	1.16466	0.0485185
Map4	microtubule-associated protein 4	1392254_at	1.28325	0.048529
Mtmr1	myotubularin related protein 1	1395344_at	1.27648	0.0486162
Dnm3	dynamin 3	1370666_at	1.23666	0.0488431
Ctla2a	cytotoxic T lymphocyte-associated protein 2 alpha	1389659_at	0.846191	0.0490162
Wnt2	Wingless-type MMTV integration site family member 2	1393927_at	1.24894	0.049141
Fermt2	fermitin family homolog 2 (Drosophila)	1384182_at	1.24266	0.0492731
Pmm2	phosphomannomutase 2	1397458_at	1.18448	0.0493597
Tmem86a	transmembrane protein 86A	1390847_at	1.15716	0.0496879
Tollip	toll interacting protein	1378572_at	1.24365	0.0498517
Ube2g2	ubiquitin-conjugating enzyme E2G 2 (UBC7 homolog, yeast)	1380157_at	1.21937	0.0498517
