# Supplementary material for: Temporal Profiling of Gene Networks Associated with the Late Phase of Long-Term Potentiation In Vivo
Source: PLoS One. 2012 Jul 10;7(7):e40538. doi: 10.1371/journal.pone.0040538 (PMC3393663; doi:10.1371/journal.pone.0040538)
Supplement: Table S2 — Annotated genes differentially expressed at 24 h post-tetanization ranked by p-value. (XLSX) [file pone.0040538.s007.xlsx]

## Sheet: Sheet1
Supplementary Table 2:	Annotated genes differentially expressed at 24 h post-tetanization ranked by p-value
Gene Symbol	Gene Title	Probe ID	Fold Change	P.Value
Kank3	KN motif and ankyrin repeat domains 3	1373483_at	1.24537	0.00037631
Rnf152	ring finger protein 152	1379286_at	0.69054	0.00039113
Igfbp5	insulin-like growth factor binding protein 5	1387348_at	0.670515	0.000459946
Plcd3	phospholipase C, delta 3	1389628_at	1.24594	0.000657059
Rab22a	RAB22A, member RAS oncogene family	1389692_at	1.15223	0.000671454
Tdrd12	tudor domain containing 12	1384710_at	1.20387	0.000881826
Gfod2	glucose-fructose oxidoreductase domain containing 2	1393332_at	1.29716	0.00104061
Mylpf	myosin light chain, phosphorylatable, fast skeletal muscle	1387787_at	1.40738	0.00109527
Txlnb	taxilin beta	1386437_at	1.19171	0.00114372
Igsf1	immunoglobulin superfamily, member 1	1370594_at	0.649241	0.00119518
Mycbp2	MYC binding protein 2	1397192_at	1.2123	0.001238
Lrrc26	leucine rich repeat containing 26	1385136_at	1.20398	0.00137921
Chtf18	CTF18, chromosome transmission fidelity factor 18 homolog (S. cerevisiae)	1390640_at	1.29254	0.0014813
Fmo4	flavin containing monooxygenase 4	1379885_at	1.17224	0.00150675
Edn2	endothelin 2	1369536_at	1.158	0.00152926
Utx	ubiquitously transcribed tetratricopeptide repeat, X chromosome	1396069_at	1.23033	0.00171394
Atp11a	ATPase, class VI, type 11A	1382069_at	0.804154	0.00172093
Sirt4	sirtuin (silent mating type information regulation 2 homolog) 4 (S. cerevisiae)	1397836_at	1.18776	0.00189502
Slc6a9	solute carrier family 6 (neurotransmitter transporter, glycine), member 9	1387693_a_at	0.606064	0.00199338
Camk2n1	Calcium/calmodulin-dependent protein kinase II inhibitor 1	1389876_at	0.660959	0.00225711
Grpr	gastrin releasing peptide receptor	1369858_at	1.25463	0.00229198
Oraov1	oral cancer overexpressed 1	1379074_at	1.21289	0.00272463
Rpl39	ribosomal protein L39	1367934_at	1.20151	0.00297995
Appbp2	amyloid beta precursor protein (cytoplasmic tail) binding protein 2	1383091_at	0.71538	0.00302103
Tmed9	transmembrane emp24 protein transport domain containing 9	1384388_at	0.591335	0.0030993
Llgl2	lethal giant larvae homolog 2 (Drosophila)	1393098_at	0.81084	0.00316575
Pklr	pyruvate kinase, liver and RBC	1368651_at	1.23648	0.00335456
Ube3a	ubiquitin protein ligase E3A	1382741_at	0.781735	0.00345568
Abhd5	abhydrolase domain containing 5	1379854_at	0.833971	0.00346792
Ezh1	enhancer of zeste homolog 1 (Drosophila)	1384890_at	0.714394	0.00354271
Npr2	natriuretic peptide receptor B/guanylate cyclase B (atrionatriuretic peptide receptor B)	1387099_at	1.3145	0.00363457
Bcl2l14	Bcl2-like 14 (apoptosis facilitator)	1382273_at	1.2039	0.00373052
Oma1	OMA1 homolog, zinc metallopeptidase (S. cerevisiae)	1380360_at	1.17786	0.00373245
Dsn1	DSN1, MIND kinetochore complex component, homolog (S. cerevisiae)	1383323_at	1.15995	0.00384729
Fam46a	Family with sequence similarity 46, member A	1394745_at	0.736423	0.00388211
Fam176a	family with sequence similarity 176, member A	1376792_at	1.25221	0.0040529
Pdzd4	PDZ domain containing 4	1375012_at	1.18351	0.00430194
Gmnn	Geminin	1392700_at	1.18345	0.00437821
Enpp2	ectonucleotide pyrophosphatase/phosphodiesterase 2	1368536_at	0.414472	0.00441142
Urb2	URB2 ribosome biogenesis 2 homolog (S. cerevisiae)	1390442_at	1.18189	0.00451037
Elmod3	ELMO/CED-12 domain containing 3	1377562_at	1.21399	0.00465234
Folr1	folate receptor 1 (adult)	1387889_at	0.30455	0.00471399
Col8a1	collagen, type VIII, alpha 1	1393891_at	0.412115	0.00471566
Pbrm1	polybromo 1	1395100_at	0.5741	0.00474275
Abca4	ATP-binding cassette, sub-family A (ABC1), member 4	1384603_at	0.613529	0.00484107
Tgfb2	Transforming growth factor, beta 2	1376425_at	0.786338	0.00486177
Eml2	echinoderm microtubule associated protein like 2	1370544_at	0.464113	0.00495462
Ankrd13b	ankyrin repeat domain 13B	1378468_at	1.23919	0.00500209
Syk	spleen tyrosine kinase	1368186_a_at	1.19767	0.00504084
Aak1	AP2 associated kinase 1	1381358_at	0.842763	0.00504806
Arhgap27	Rho GTPase activating protein 27	1377385_at	1.23206	0.00509299
Kcne2	potassium voltage-gated channel, Isk-related subfamily, gene 2	1386770_x_at	0.434005	0.00517748
Spdya	Speedy homolog A (Xenopus laevis)	1386596_at	1.17887	0.00528462
Nfe2l1	nuclear factor, erythroid derived 2,-like 1	1375253_at	0.790733	0.00528959
Xpo7	exportin 7	1397747_at	0.694382	0.0053126
Pqlc2	PQ loop repeat containing 2	1377179_at	1.15621	0.00531482
Kcnj14	potassium inwardly-rectifying channel, subfamily J, member 14	1370970_at	1.17932	0.00534962
Sec63	SEC63 homolog (S. cerevisiae)	1384519_at	0.747582	0.00550681
UST4r	integral membrane transport protein UST4r	1369840_at	1.15926	0.00587693
Pnn	pinin, desmosome associated protein	1380001_at	0.59685	0.00612668
Aqp1	aquaporin 1	1369625_at	0.351199	0.00613119
Klf11	Kruppel-like factor 11	1393545_at	1.15927	0.00613969
Elmod3	ELMO/CED-12 domain containing 3	1397694_at	1.15873	0.00620907
Atpaf1	ATP synthase mitochondrial F1 complex assembly factor 1	1392161_at	0.788713	0.00636794
Uba6	Ubiquitin-like modifier activating enzyme 6	1376157_at	0.718282	0.00638347
Ing3	inhibitor of growth family, member 3	1372945_at	0.610804	0.00662453
Pdia3	protein disulfide isomerase family A, member 3	1398788_at	0.803132	0.00663683
Ash1l	ash1 (absent, small, or homeotic)-like (Drosophila)	1380497_at	0.623809	0.00668238
Mcm6	minichromosome maintenance complex component 6	1371074_a_at	1.24897	0.00671772
Chrm3	cholinergic receptor, muscarinic 3	1369112_at	0.567583	0.00679598
Trps1	trichorhinophalangeal syndrome I homolog (human)	1385227_at	0.609719	0.00682491
Dnm3	dynamin 3	1370666_at	0.737909	0.00686739
Pex5l	peroxisomal biogenesis factor 5-like	1370833_at	0.683943	0.00692936
Kcnj2	potassium inwardly-rectifying channel, subfamily J, member 2	1368793_at	1.20196	0.00697385
Ap2b1	adaptor-related protein complex 2, beta 1 subunit	1370662_a_at	0.729811	0.00702653
Mitd1	MIT, microtubule interacting and transport, domain containing 1	1393085_at	1.15937	0.00720903
Fam179b	family with sequence similarity 179, member B	1393981_at	0.607897	0.00732357
Dbh	dopamine beta-hydroxylase (dopamine beta-monooxygenase)	1370564_at	1.16932	0.00737049
Eif3c	eukaryotic translation initiation factor 3, subunit C	1397674_at	0.748803	0.00739271
Mfrp	membrane frizzled-related protein	1377434_at	0.273537	0.00749142
Cadm3	cell adhesion molecule 3	1394668_at	0.609208	0.00764029
Ak3l1	adenylate kinase 3-like 1	1371824_at	1.20234	0.00765617
Sspn	sarcospan	1380563_at	0.74388	0.00767154
PCOLCE2	procollagen C-endopeptidase enhancer 2	1373368_at	1.20359	0.00791509
Rbm47	RNA binding motif protein 47	1380334_at	0.468715	0.00799038
Hdac2	histone deacetylase 2	1390308_at	1.2	0.008
Dnajc21	DnaJ (Hsp40) homolog, subfamily C, member 21	1369543_s_at	1.18517	0.00819849
Elavl1	ELAV (embryonic lethal, abnormal vision, Drosophila)-like 1 (Hu antigen R)	1391743_at	0.503047	0.0082059
Bank1	B-cell scaffold protein with ankyrin repeats 1	1385019_at	1.19701	0.00822811
Prlr	prolactin receptor	1370789_a_at	0.369997	0.00824759
Atxn7l4	ataxin 7-like 4	1390294_at	1.19124	0.0082774
Bcr	breakpoint cluster region	1373494_at	0.678212	0.0083685
Bat2d1	BAT2 domain containing 1	1378155_at	0.638715	0.00838583
Krt4	keratin 4	1373724_at	1.16359	0.00842163
Slc5a5	solute carrier family 5 (sodium iodide symporter), member 5	1369020_at	0.646369	0.00844839
Ccdc115	coiled-coil domain containing 115	1373115_at	1.15976	0.00849947
Phf20	PHD finger protein 20	1379408_at	1.15698	0.00858123
Fmod	fibromodulin	1367700_at	0.515352	0.00868696
Zfp346	zinc finger protein 346	1392699_at	1.16344	0.00869093
Tm9sf4	transmembrane 9 superfamily protein member 4	1394808_at	0.746788	0.00870131
Fam101a	family with sequence similarity 101, member A	1385555_at	1.20941	0.00872112
Cnr1	cannabinoid receptor 1 (brain)	1387674_at	0.672731	0.00876994
Etv1	Ets variant 1	1392555_at	0.750462	0.00885204
Slc16a13	solute carrier family 16, member 13 (monocarboxylic acid transporter 13)	1382003_at	0.815532	0.00888294
Jarid1a	Jumonji, AT rich interactive domain 1A (Rbp2 like)	1397617_at	0.810615	0.00897585
Scgb1c1	secretoglobin, family 1C, member 1	1393436_at	0.433978	0.00898521
Sf3b1	splicing factor 3b, subunit 1	1389840_at	0.647352	0.00908582
Med1	mediator complex subunit 1	1384962_at	0.662107	0.00914766
Prkaa2	protein kinase, AMP-activated, alpha 2 catalytic subunit	1369654_at	0.608309	0.00919099
Samd4b	sterile alpha motif domain containing 4B	1386854_at	1.16669	0.00920224
Zfp91	zinc finger protein 91	1381934_at	0.629009	0.00920548
Lmnb1	Lamin B1	1373897_at	0.802224	0.00921241
Tbl1x	transducin (beta)-like 1 X-linked	1393491_at	0.808305	0.00931358
Fxn	frataxin	1397506_at	1.19278	0.00931925
Psap	prosaposin	1369929_at	0.826391	0.0093537
Slc31a1	solute carrier family 31 (copper transporters), member 1	1368046_at	0.638596	0.00948446
Trove2	TROVE domain family, member 2	1382368_at	0.528906	0.00952439
Mrm1	Mitochondrial rRNA methyltransferase 1 homolog (S. cerevisiae)	1396341_at	1.16036	0.00962128
Aox1	aldehyde oxidase 1	1387376_at	1.2677	0.00969305
Bhlhb9	basic helix-loop-helix domain containing, class B, 9	1395515_at	0.82482	0.00970408
Tgfb2	Transforming growth factor, beta 2	1392382_at	0.720952	0.00972099
Amn1	antagonist of mitotic exit network 1 homolog (S. cerevisiae)	1380192_at	0.78374	0.00976449
Trim39	tripartite motif-containing 39	1385335_at	1.18318	0.00988178
Fgfr2	fibroblast growth factor receptor 2	1370630_a_at	0.688876	0.00992844
Lrp3	low density lipoprotein receptor-related protein 3	1368239_at	1.15925	0.0100067
Hrk	harakiri, BCL2 interacting protein (contains only BH3 domain)	1368535_at	1.18095	0.0100917
Tmem27	transmembrane protein 27	1387013_at	0.290643	0.0101802
Senp3	Sumo1/sentrin/SMT3 specific peptidase 3	1392642_at	1.31286	0.0102767
Man2a1	mannosidase, alpha, class 2A, member 1	1383074_at	0.770978	0.0102917
Snx27	sorting nexin family member 27	1379804_at	0.563582	0.0103106
Eif2c1	eukaryotic translation initiation factor 2C, 1	1375249_at	0.779069	0.0103633
Larp1b	La ribonucleoprotein domain family, member 1B	1379044_at	1.17427	0.0105024
S1pr2	sphingosine-1-phosphate receptor 2	1386989_at	1.17795	0.0105512
Phlda3	pleckstrin homology-like domain, family A, member 3	1375224_at	0.837599	0.0106819
Ccrk	cell cycle related kinase	1376199_at	1.17631	0.0107644
Ace	angiotensin I converting enzyme (peptidyl-dipeptidase A) 1	1370028_at	0.578835	0.0107763
Shc2	SHC (Src homology 2 domain containing) transforming protein 2	1384347_at	1.1782	0.0107844
rCG_58138	Hypothetical protein LOC100125362	1385955_at	0.726615	0.0108116
Col9a3	procollagen, type IX, alpha 3	1377631_at	0.63358	0.0108258
Grwd1	glutamate-rich WD repeat containing 1	1374569_at	1.16747	0.0108292
Usp8	ubiquitin specific peptidase 8	1373358_at	0.681532	0.0109033
Fam134c	family with sequence similarity 134, member C	1376087_at	0.613293	0.0109568
Fance	Fanconi anemia, complementation group E	1372994_at	1.21849	0.0110749
Prlr	prolactin receptor	1370384_a_at	0.295724	0.0111046
Pbx2	pre-B-cell leukemia homeobox 2	1389432_at	0.800835	0.0111305
Ankhd1-Eif4ebp3	Ankhd1-Eif4ebp3 fusion transcript	1374909_at	0.773632	0.0111763
Zhx3	Zinc fingers and homeoboxes 3	1394508_at	1.15432	0.0112226
Gpr107	G protein-coupled receptor 107	1399145_at	1.17415	0.0112531
Ash1l	ash1 (absent, small, or homeotic)-like (Drosophila)	1382847_at	0.636565	0.0112701
Atp2a2	ATPase, Ca++ transporting, cardiac muscle, slow twitch 2	1398862_at	0.793604	0.0114015
Wdr4	WD repeat domain 4	1376291_at	1.1752	0.0114154
Dnmt3a	DNA (cytosine-5-)-methyltransferase 3 alpha	1392678_a_at	0.733583	0.01144
Zfp91	zinc finger protein 91	1383053_x_at	0.691513	0.0114883
Bhmt2	betaine-homocysteine methyltransferase 2	1391417_at	0.597538	0.0115345
Slc31a1	solute carrier family 31 (copper transporters), member 1	1368045_at	0.749598	0.0117129
Cdc42bpa	CDC42 binding protein kinase alpha	1369040_at	0.77279	0.011728
Elavl1	ELAV (embryonic lethal, abnormal vision, Drosophila)-like 1 (Hu antigen R)	1393188_at	0.779603	0.0117575
Rfc1	replication factor C (activator 1) 1	1391078_at	0.675719	0.0118257
Med1	mediator complex subunit 1	1390506_at	0.649418	0.0118743
Ctrc	chymotrypsin C (caldecrin)	1384778_at	1.15109	0.0119929
Cacng8	calcium channel, voltage-dependent, gamma subunit 8	1388079_at	0.487643	0.012045
Dync1li1	dynein cytoplasmic 1 light intermediate chain 1	1370576_at	0.761315	0.0120692
Parvb	parvin, beta	1389919_at	0.83996	0.0120708
Map1b	microtubule-associated protein 1B	1371003_at	0.512707	0.0121001
Hnrnpa2b1	heterogeneous nuclear ribonucleoprotein A2/B1	1395561_at	0.583377	0.0121837
Spin2a	spindlin family, member 2A	1384023_at	1.2356	0.0122773
Ppp3ca	Protein phosphatase 3 (formerly 2B), catalytic subunit, alpha isoform	1398506_at	0.825714	0.0123516
Dgki	diacylglycerol kinase, iota	1379480_at	1.22391	0.0124219
Mbp	myelin basic protein	1387341_a_at	0.788407	0.0124238
Kif1b	kinesin family member 1B /// phosphogluconate dehydrogenase	1388034_at	0.654123	0.012428
Tra2a	transformer 2 alpha homolog (Drosophila)	1392758_at	0.581101	0.0124437
Kcna3	potassium voltage-gated channel, shaker-related subfamily, member 3	1369802_at	0.77941	0.0125435
Fgfr2	fibroblast growth factor receptor 2	1371179_a_at	0.737957	0.0125643
Sfrs18	splicing factor, arginine/serine-rich 18	1379822_at	0.676086	0.012627
Eif2s1	eukaryotic translation initiation factor 2, subunit 1 alpha	1385118_at	0.761018	0.0127275
Cdyl2	chromodomain protein, Y chromosome-like 2	1398719_at	0.661065	0.0127727
Pon1	paraoxonase 1	1371050_at	0.690936	0.0128362
Mapk13	mitogen activated protein kinase 13	1369183_at	1.15073	0.0129122
Slc24a1	solute carrier family 24 (sodium/potassium/calcium exchanger), member 1	1387829_at	1.17447	0.0130614
Slco2a1	solute carrier organic anion transporter family, member 2a1	1387492_at	1.18556	0.0131196
Cldn2	claudin 2	1375933_at	0.28958	0.0131352
Kif1a	kinesin family member 1A	1397505_at	0.683857	0.013151
Usp11	ubiquitin specific peptidase 11	1391938_at	0.754809	0.0132535
Atp2b4	ATPase, Ca++ transporting, plasma membrane 4	1370602_at	0.720558	0.0132729
Rasgrf2	RAS protein-specific guanine nucleotide-releasing factor 2	1391226_at	1.19066	0.0133225
Vezf1	vascular endothelial zinc finger 1	1376594_at	0.742522	0.0133875
Itsn2	intersectin 2	1382551_at	0.655921	0.013464
Tacc3	transforming, acidic coiled-coil containing protein 3	1372886_at	1.24588	0.0134791
Gas6	growth arrest specific 6	1369735_at	0.774948	0.0135188
Prap1	proline-rich acidic protein 1	1368625_at	1.18485	0.0135358
Mdm4	Mdm4 p53 binding protein homolog (mouse)	1382417_at	0.673967	0.0135882
Dyrk2	dual-specificity tyrosine-(Y)-phosphorylation regulated kinase 2	1376963_at	0.656019	0.0136192
Zc3h7b	zinc finger CCCH-type containing 7B	1371624_at	1.1882	0.0137083
Cdr2	cerebellar degeneration-related 2	1374139_at	0.679325	0.0137432
Enpp1	ectonucleotide pyrophosphatase/phosphodiesterase 1	1370047_at	0.793141	0.0137675
Znf775	zinc finger protein 775	1372699_at	1.24115	0.0137843
Rad23b	RAD23 homolog B (S. cerevisiae)	1391491_a_at	0.464073	0.0138153
Lrrc68	leucine rich repeat containing 68	1372405_at	0.665948	0.013833
Zfp709	Zinc finger protein 709	1394476_at	1.15568	0.013866
Sertad2	SERTA domain containing 2	1375279_at	0.749779	0.0138761
Cpne9	copine family member IX	1377168_at	1.25299	0.0139712
Pcdha13	protocadherin alpha 13	1371068_at	0.776251	0.0139893
Cyp2e1	cytochrome P450, family 2, subfamily e, polypeptide 1	1367871_at	1.23419	0.0140081
Pfkfb2	6-phosphofructo-2-kinase/fructose-2,6-biphosphatase 2	1388063_a_at	0.767782	0.0141295
Cyth1	cytohesin 1	1369517_at	0.698332	0.0141854
Arhgef15	Rho guanine nucleotide exchange factor (GEF) 15	1383844_at	1.16126	0.0142397
Dhx36	DEAH (Asp-Glu-Ala-His) box polypeptide 36	1377906_at	0.607978	0.0142744
Pabpn1	poly(A) binding protein, nuclear 1	1379481_at	0.795866	0.0142942
Wtap	Wilms tumor 1 associated protein	1379249_at	0.818575	0.0143145
St18	suppression of tumorigenicity 18	1370658_a_at	0.733247	0.0144091
C1qtnf3	C1q and tumor necrosis factor related protein 3	1377086_at	0.488441	0.0144215
Stap2	signal transducing adaptor family member 2	1389420_at	1.16116	0.0144295
Nfkbiz	nuclear factor of kappa light polypeptide gene enhancer in B-cells inhibitor, zeta	1378032_at	1.19037	0.0144388
Ptpn21	protein tyrosine phosphatase, non-receptor type 21	1368087_a_at	1.18145	0.0144842
Pcmtd2	protein-L-isoaspartate (D-aspartate) O-methyltransferase domain containing 2	1375916_at	0.68063	0.014573
Sostdc1	sclerostin domain containing 1	1379281_at	0.211953	0.0145861
Lmbr1l	limb region 1-like homolog (mouse)	1376694_at	0.763925	0.0146146
Metrn	meteorin, glial cell differentiation regulator	1376263_at	0.569486	0.0146214
Heatr6	HEAT repeat containing 6	1372898_at	1.16484	0.0147609
Hira	HIR histone cell cycle regulation defective homolog A (S. cerevisiae)	1382316_at	0.51938	0.0148611
Icos	inducible T-cell co-stimulator	1370769_a_at	1.1691	0.0148754
Tnpo1	transportin 1	1381364_at	0.838293	0.0149079
Spats2	spermatogenesis associated, serine-rich 2	1397546_at	0.827947	0.0150921
Tmx4	thioredoxin-related transmembrane protein 4	1397194_at	0.669178	0.0152202
Slc6a6	solute carrier family 6 (neurotransmitter transporter, taurine), member 6	1368778_at	0.510971	0.015289
Trim2	tripartite motif-containing 2	1375278_at	0.802681	0.0152962
Igf2	insulin-like growth factor 2	1367571_a_at	0.393633	0.0153199
Cd99l2	CD99 molecule-like 2	1368529_at	0.70612	0.0153436
Zfyve9	zinc finger, FYVE domain containing 9	1381049_at	0.841694	0.0154397
Rab22a	RAB22A, member RAS oncogene family	1377896_at	0.683539	0.0154724
Zfp91	zinc finger protein 91	1383054_at	0.692788	0.0154986
Adamtsl4	ADAMTS-like 4	1372426_at	0.731211	0.0155291
Mbnl2	muscleblind-like 2	1394931_at	0.778993	0.0158038
Egfl8	EGF-like-domain, multiple 8	1374098_at	1.22372	0.0159267
Il6st	interleukin 6 signal transducer	1370957_at	0.62644	0.0159494
Ppif	peptidylprolyl isomerase F	1370319_at	1.18558	0.0159968
Cpd	carboxypeptidase D	1369215_a_at	0.783813	0.0160223
Jak3	Janus kinase 3	1368251_at	1.16385	0.0160333
Hk1	hexokinase 1	AFFX_Rat_Hexokinase_M_at	0.80307	0.016078
Zbtb20	zinc finger and BTB domain containing 20	1382524_at	0.454296	0.0161121
Pla2g5	phospholipase A2, group V	1370068_at	0.502127	0.0161378
Gata2	GATA binding protein 2	1368297_at	1.20071	0.0161532
Utrn	utrophin	1387716_at	0.790911	0.0161954
Sp1	Sp1 transcription factor	1392180_at	0.590328	0.0162569
Arhgap1	Rho GTPase activating protein 1	1393113_at	0.747708	0.0164059
Zfyve20	zinc finger, FYVE domain containing 20	1375622_at	0.778433	0.0164292
Sppl2a	signal peptide peptidase-like 2A	1375362_at	0.683342	0.0165388
Nkain3	Na+/K+ transporting ATPase interacting 3	1393821_at	0.645853	0.0165409
Sort1	sortilin 1	1371004_at	0.846571	0.0165488
Zbtb11	zinc finger and BTB domain containing 11	1390953_at	0.751043	0.0165639
Ankrd52	Ankyrin repeat domain 52	1375212_at	0.602993	0.0165674
Vcpip1	valosin containing protein (p97)/p47 complex interacting protein 1	1390858_at	0.760651	0.0166177
siat7D	Alpha-2,6-sialyltransferase ST6GalNAc IV	1375710_at	1.17705	0.0166213
Klhl24	kelch-like 24 (Drosophila)	1383300_at	0.734278	0.0167883
Kif1b	kinesin family member 1B /// phosphogluconate dehydrogenase	1391906_at	0.691042	0.0168032
Kcnip3	Kv channel interacting protein 3, calsenilin	1387421_at	0.70916	0.016808
Slc10a1	solute carrier family 10 (sodium/bile acid cotransporter family), member 1	1368609_at	0.739665	0.0168119
Cdh3	cadherin 3	1373089_at	0.839814	0.0168545
Erp44	endoplasmic reticulum protein 44	1395693_at	0.822355	0.0168978
Krt18	keratin 18	1388155_at	0.510328	0.0169326
Slco1a5	solute carrier organic anion transporter family, member 1a5	1368606_at	0.292436	0.0169383
Raly	RNA binding protein, autoantigenic (hnRNP-associated with lethal yellow homolog (mouse))	1388363_at	0.786911	0.0169674
Polm	polymerase (DNA directed), mu	1384827_at	1.15292	0.0169856
Nedd4	neural precursor cell expressed, developmentally down-regulated 4	1375119_at	0.679024	0.0170557
Hpse	heparanase	1368407_at	1.22251	0.0171242
Blvra	biliverdin reductase A	1368164_at	1.15014	0.0171997
Kpna1	Karyopherin alpha 1	1372183_at	0.788831	0.0172324
Rassf1	Ras association (RalGDS/AF-6) domain family member 1	1373989_at	1.15817	0.0172343
Sox6	SRY (sex determining region Y)-box 6	1393376_at	0.797771	0.0172345
Luc7l	LUC7-like (S. cerevisiae)	1392207_at	0.801902	0.0173034
Znf536	zinc finger protein 536	1379589_at	0.790781	0.01733
Rad9b	RAD9 homolog B (S. cerevisiae)	1384876_at	1.18333	0.0174486
Nup133	nucleoporin 133	1375071_at	1.23486	0.0175454
Zc3h13	zinc finger CCCH type containing 13	1379664_at	0.71201	0.0175882
Pet112l	PET112-like (yeast)	1397856_at	0.815845	0.0175985
Rnps1	ribonucleic acid binding protein S1	1382287_at	0.847552	0.0176119
Atrx	alpha thalassemia/mental retardation syndrome X-linked (RAD54 homolog, S. cerevisiae)	1393798_at	0.605234	0.0176492
Ankib1	ankyrin repeat and IBR domain containing 1	1397825_at	0.76714	0.0177388
Dpp8	dipeptidylpeptidase 8	1382213_at	0.793626	0.0177568
Tyrp1	tyrosinase-related protein 1	1385575_at	1.15338	0.0177776
Shank1	SH3 and multiple ankyrin repeat domains 1	1368445_at	0.835361	0.0177823
Abp10	annexin V-binding protein ABP-10	1389441_at	0.771433	0.017834
Ccdc113	coiled-coil domain containing 113	1385383_at	0.804188	0.0178653
Ank2	ankyrin 2, neuronal	1396612_at	0.753603	0.0180241
Tm9sf3	transmembrane 9 superfamily member 3	1395343_at	0.68203	0.0181093
Eps15	epidermal growth factor receptor pathway substrate 15	1399152_at	0.753056	0.0181181
Kif5a	kinesin family member 5A	1382787_at	0.788726	0.0181356
Aak1	AP2 associated kinase 1	1397988_at	0.737792	0.0181703
Mmp23	matrix metallopeptidase 23	1368961_at	1.21124	0.0182252
Steap1	six transmembrane epithelial antigen of the prostate 1	1393706_at	0.569452	0.0182571
Cdkn1c	cyclin-dependent kinase inhibitor 1C	1372299_at	0.600802	0.0182781
Igfbpl1	insulin-like growth factor binding protein-like 1	1390715_at	0.60728	0.018302
Trpv4	transient receptor potential cation channel, subfamily V, member 4	1387558_at	0.778504	0.0183683
Slc7a7	solute carrier family 7 (cationic amino acid transporter, y+ system), member 7	1387808_at	1.23455	0.0184422
Arl6ip5	ADP-ribosylation-like factor 6 interacting protein 5	1369319_at	0.647529	0.0184521
Lrrc16a	leucine rich repeat containing 16A	1383743_at	1.19022	0.0185016
Vamp1	vesicle-associated membrane protein 1	1370556_at	0.747731	0.0185472
Enc1	ectodermal-neural cortex 1	1384687_at	0.554891	0.0186409
Kdm6b	lysine (K)-specific demethylase 6B	1390000_at	0.76183	0.0186486
Rasal2	RAS protein activator like 2	1378740_at	0.785026	0.018695
Pnmal2	PNMA-like 2	1391117_at	0.681208	0.0187549
Ace	angiotensin I converting enzyme (peptidyl-dipeptidase A) 1	1387791_at	0.462467	0.0189061
Fam13b1	family with sequence similarity 13, member B1	1392993_at	1.15102	0.0189392
Erlin2	ER lipid raft associated 2	1374209_at	0.810611	0.0189909
Xpnpep3	X-prolyl aminopeptidase (aminopeptidase P) 3, putative	1397487_at	0.600336	0.0189999
Osbpl2	oxysterol binding protein-like 2	1385582_at	0.797464	0.0192934
Wdfy2	WD repeat and FYVE domain containing 2	1372837_at	1.17538	0.0193437
Stmn4	stathmin-like 4	1370315_a_at	0.765601	0.019383
Hira	HIR histone cell cycle regulation defective homolog A (S. cerevisiae)	1385811_at	0.751086	0.0194206
Mmp23	matrix metallopeptidase 23	1392265_s_at	1.19472	0.0194216
F5	coagulation factor V (proaccelerin, labile factor)	1374320_at	0.234706	0.0194372
App	amyloid beta (A4) precursor protein	1380533_at	0.625258	0.0194779
Bcas3	breast carcinoma amplified sequence 3	1388639_at	1.17731	0.0195127
Abcg8	ATP-binding cassette, sub-family G (WHITE), member 8	1369440_at	1.1511	0.0195697
Irs3	insulin receptor substrate 3	1368486_at	1.16086	0.0195863
Ngfr	nerve growth factor receptor (TNFR superfamily, member 16)	1368148_at	1.19689	0.0196179
Hk1	hexokinase 1	AFFX_Rat_Hexokinase_5_at	0.700305	0.0196417
Pip5k1a	phosphatidylinositol-4-phosphate 5-kinase, type 1, alpha	1392560_at	0.721299	0.019646
Prokr1	prokineticin receptor 1	1369542_at	1.16441	0.0196834
Mapkapk3	mitogen-activated protein kinase-activated protein kinase 3	1372546_at	1.19182	0.019701
Ptk7	PTK7 protein tyrosine kinase 7	1389787_at	0.844756	0.0198149
Adra1b	adrenergic, alpha-1B-, receptor	1368574_at	1.20886	0.0198858
Tacr2	tachykinin receptor 2	1387754_at	1.20929	0.0199666
Pgp	phosphoglycolate phosphatase	1388881_at	1.18773	0.02003
Tubb2c	tubulin, beta 2c	1388557_at	0.728825	0.0200683
Htr3b	5-hydroxytryptamine (serotonin) receptor 3b	1387602_a_at	1.15798	0.0200733
Chrm1	cholinergic receptor, muscarinic 1	1387736_at	0.674615	0.0201069
Nsf	N-ethylmaleimide-sensitive factor	1369689_at	0.820594	0.0201846
Nolc1	nucleolar and coiled-body phosphoprotein 1	1368033_at	0.780439	0.0202
Dlgap1	discs, large (Drosophila) homolog-associated protein 1	1388057_a_at	0.787441	0.0203813
Neto2	neuropilin (NRP) and tolloid (TLL)-like 2	1384904_at	0.800659	0.0204682
Nedd4	neural precursor cell expressed, developmentally down-regulated 4	1395157_at	0.565865	0.0205322
Dek	DEK oncogene	1396063_at	0.750334	0.0205698
Usp42	ubiquitin specific peptidase 42	1384767_at	0.8283	0.0206893
Zbtb20	zinc finger and BTB domain containing 20	1394849_at	0.490226	0.020788
Rfc1	replication factor C (activator 1) 1	1370591_at	0.671139	0.0207964
Eml4	echinoderm microtubule associated protein like 4	1397552_at	0.727291	0.0208331
Rbm39	RNA binding motif protein 39	1379737_a_at	0.789691	0.020859
Rab10	RAB10, member RAS oncogene family	1368847_at	0.841282	0.0210315
Magt1	magnesium transporter 1	1369868_at	0.716291	0.0211292
Zfp105	zinc finger protein 105	1399086_at	1.16061	0.0211504
Tpr	translocated promoter region	1382939_at	0.546652	0.0212014
Slc20a2	solute carrier family 20 (phosphate transporter), member 2	1369234_at	0.788193	0.0213159
Fbxo23	F-box only protein 23	1386614_at	1.15183	0.0214616
Ephb2	Eph receptor B2	1383693_at	1.21507	0.0214902
Hars	histidyl-tRNA synthetase	1395533_at	0.823475	0.0215282
Arl6ip5	ADP-ribosylation-like factor 6 interacting protein 5	1374387_at	0.731569	0.0218001
Pzp	pregnancy-zone protein	1370547_at	1.16006	0.0218033
Dhrs4	dehydrogenase/reductase (SDR family) member 4	1370814_at	0.818577	0.0218172
Slc7a10	solute carrier family 7, (neutral amino acid transporter, y+ system) member 10	1370115_at	1.15842	0.021854
Pik3r3	phosphoinositide-3-kinase, regulatory subunit 3 (gamma)	1369518_at	0.752665	0.0218748
Camta2	calmodulin binding transcription activator 2	1372040_at	1.17149	0.0219253
Mospd2	motile sperm domain containing 2	1390989_at	0.775845	0.0220027
Pds5b	PDS5, regulator of cohesion maintenance, homolog B (S. cerevisiae)	1395053_at	0.749181	0.0220033
Adamtsl5	ADAMTS-like 5	1392553_at	1.20296	0.0221147
Rnf4	ring finger protein 4	1388089_a_at	0.820292	0.0222269
Car6	carbonic anhydrase 6	1371708_at	1.23797	0.0222466
Nr1d1	nuclear receptor subfamily 1, group D, member 1	1370816_at	1.17971	0.0224126
Mapk8	mitogen-activated protein kinase 8	1393662_at	0.710111	0.0224332
Eif4g1	eukaryotic translation initiation factor 4 gamma, 1	1390340_a_at	0.780498	0.0224576
Kcne2	potassium voltage-gated channel, Isk-related subfamily, gene 2	1369322_at	0.532051	0.0225716
Nr4a3	nuclear receptor subfamily 4, group A, member 3	1369067_at	0.808697	0.022576
Trove2	TROVE domain family, member 2	1394972_at	0.58036	0.0225925
Add3	adducin 3 (gamma)	1370260_at	0.77412	0.022623
Ank2	ankyrin 2, neuronal	1398125_at	0.811386	0.0227621
Elovl6	ELOVL family member 6, elongation of long chain fatty acids (yeast)	1394401_at	0.804981	0.0228103
Lypd3	Ly6/Plaur domain containing 3	1387043_at	1.17092	0.0228231
Ddr2	discoidin domain receptor tyrosine kinase 2	1368673_at	0.808813	0.0228658
Blcap	bladder cancer associated protein homolog (human)	1369032_at	0.79645	0.0229658
Id4	Inhibitor of DNA binding 4	1385923_at	0.68928	0.0229995
Cdca7	cell division cycle associated 7	1374540_at	1.16752	0.0230012
Tram1	Translocation associated membrane protein 1	1390077_at	0.736249	0.0230639
Ddah1	dimethylarginine dimethylaminohydrolase 1	1387111_at	0.751886	0.0231016
Tbl1xr1	transducin (beta)-like 1 X-linked receptor 1	1394079_at	0.657523	0.0231605
Egfr	epidermal growth factor receptor	1370830_at	0.545002	0.0231907
Zc3h15	zinc finger CCCH-type containing 15	1385921_at	0.835903	0.0232314
Grtp1	growth hormone regulated TBC protein 1	1390918_at	1.22712	0.0233364
Mdk	midkine	1367682_at	0.585033	0.0233824
Itsn2	intersectin 2	1395799_at	0.718154	0.0233972
Gabbr1	gamma-aminobutyric acid (GABA) B receptor 1	1369371_a_at	0.449374	0.023471
Mpp5	membrane protein, palmitoylated 5 (MAGUK p55 subfamily member 5)	1382363_at	0.760679	0.0236123
Colec11	collectin sub-family member 11	1383567_at	1.22097	0.023667
Nle1	notchless homolog 1 (Drosophila)	1389765_at	1.16729	0.0237363
Sgsm2	small G protein signaling modulator 2	1388768_at	1.21317	0.0239386
Slc2a13	solute carrier family 2 (facilitated glucose transporter), member 13	1369680_at	0.781413	0.023967
Gad2	glutamate decarboxylase 2	1369462_at	0.637473	0.0240574
Kl	Klotho	1369361_at	0.713905	0.0240842
Naaladl1	N-acetylated alpha-linked acidic dipeptidase-like 1	1369398_at	1.15442	0.0241912
Arhgef9	Cdc42 guanine nucleotide exchange factor (GEF) 9	1397853_s_at	0.763257	0.0242765
Pde4d	phosphodiesterase 4D, cAMP-specific (phosphodiesterase E3 dunce homolog, Drosophila)	1368750_a_at	0.831675	0.0243577
Lmo4	LIM domain only 4	1379803_at	0.780229	0.0244594
Tnfaip2	tumor necrosis factor, alpha-induced protein 2	1388773_at	1.19819	0.0244977
Sec63	SEC63 homolog (S. cerevisiae)	1397964_at	0.717407	0.0246584
Rala	v-ral simian leukemia viral oncogene homolog A (ras related)	1368405_at	0.764253	0.0247038
Tnrc6b	trinucleotide repeat containing 6B	1378303_at	0.766419	0.0247156
Evc	Ellis van Creveld syndrome homolog (human)	1392914_at	1.17086	0.0247304
Ccar1	cell division cycle and apoptosis regulator 1	1380549_at	0.759492	0.0248881
Ehhadh	enoyl-Coenzyme A, hydratase/3-hydroxyacyl Coenzyme A dehydrogenase	1368283_at	1.23021	0.0248887
Hrasls	HRAS-like suppressor	1393790_at	0.835713	0.0249912
Mre11a	MRE11 meiotic recombination 11 homolog A (S. cerevisiae)	1369445_at	0.785193	0.0249993
Pdlim2	PDZ and LIM domain 2	1375367_at	0.733773	0.0251188
Bmpr1a	bone morphogenetic protein receptor, type IA	1368899_at	0.719822	0.0251498
Klc1	kinesin light chain 1	1388125_a_at	0.791969	0.0251964
Cspp1	centrosome and spindle pole associated protein 1	1393804_at	0.832747	0.0252217
Scn11a	sodium channel, voltage-gated, type XI, alpha	1368768_at	1.18308	0.0252974
Uhmk1	U2AF homology motif (UHM) kinase 1	1387406_at	0.700574	0.0253218
Ntm	neurotrimin	1368255_at	0.778222	0.0253617
Syt4	synaptotagmin IV	1387662_at	0.721026	0.0254774
Rora	RAR-related orphan receptor A	1379397_at	0.710936	0.0255116
Akap13	A kinase (PRKA) anchor protein 13	1382268_at	0.805677	0.0256555
Ptgr1	prostaglandin reductase 1	1388102_at	1.19327	0.0256667
Ppp1r7	protein phosphatase 1, regulatory (inhibitor) subunit 7	1383277_at	0.843685	0.0256842
Zfhx4	zinc finger homeobox 4	1384781_at	1.15914	0.0257324
Syp	synaptophysin	1368276_at	1.15389	0.0257725
Agtr2	angiotensin II receptor, type 2	1369711_at	1.21386	0.0257962
Sv2b	synaptic vesicle glycoprotein 2b	1369628_at	0.737557	0.0259635
Uggt1	UDP-glucose glycoprotein glucosyltransferase 1	1368953_at	0.829133	0.025965
Rock2	Rho-associated coiled-coil containing protein kinase 2	1387379_at	0.722219	0.026043
Sftpd	surfactant protein D	1387315_at	1.16034	0.0260954
Scap	SREBF chaperone	1384464_at	0.755201	0.0261672
Peli2	Pellino 2	1390942_at	0.67418	0.0262058
Gabarapl1	GABA(A) receptor-associated protein like 1	1378842_at	0.676793	0.0265379
Tsc22d2	TSC22 domain family, member 2	1382171_at	0.76872	0.0266284
Fermt2	fermitin family homolog 2 (Drosophila)	1384182_at	0.780295	0.0266325
Bre	brain and reproductive organ-expressed protein	1390040_at	0.849369	0.0267144
Sall2	sal-like 2 (Drosophila)	1389437_at	1.19825	0.0267791
Mfap3	microfibrillar-associated protein 3	1390063_at	0.827498	0.0268094
Fgf14	fibroblast growth factor 14	1387637_a_at	0.761522	0.0269215
Rbpj	recombination signal binding protein for immunoglobulin kappa J region	1392668_at	0.750967	0.026943
Samd4a	Sterile alpha motif domain containing 4A	1398620_at	0.725129	0.0269907
Zfp462	zinc finger protein 462	1372480_at	0.810905	0.0270529
Dpp8	dipeptidylpeptidase 8	1374964_at	0.830448	0.0271345
Foxo1	forkhead box O1	1376779_at	0.705078	0.0272947
Exoc8	exocyst complex component 8	1387998_at	0.691059	0.0274086
Mier1	mesoderm induction early response 1 homolog (Xenopus laevis)	1395710_at	0.731537	0.0274565
Nfat5	nuclear factor of activated T-cells 5	1398421_at	0.82057	0.0274748
Got1	glutamic-oxaloacetic transaminase 1, soluble (aspartate aminotransferase 1)	1368272_at	0.688214	0.027511
Sp1	Sp1 transcription factor	1369247_at	0.782396	0.0275761
Smarce1	SWI/SNF related, matrix associated, actin dependent regulator of chromatin, subfamily e, member 1	1378203_at	0.834831	0.0275877
Gls	glutaminase	1386932_at	0.746623	0.0276212
Cdk5r2	Cyclin-dependent kinase 5, regulatory subunit 2 (p39)	1377276_at	1.1602	0.0276473
Gas6	growth arrest specific 6	1383047_at	0.820014	0.027679
Pafah1b1	platelet-activating factor acetylhydrolase, isoform 1b, subunit 1	1392890_at	0.577009	0.0276807
Agps	alkylglycerone phosphate synthase	1370137_at	0.782098	0.0276853
Ctnnb1	Catenin (cadherin associated protein), beta 1	1373067_at	0.800052	0.0276863
Ripk1	receptor (TNFRSF)-interacting serine-threonine kinase 1	1371529_at	1.20684	0.0276876
Itgb6	integrin, beta 6	1382439_at	0.551218	0.0277285
Hdac1	histone deacetylase 1	1396820_at	0.82479	0.0277891
Taok1	TAO kinase 1	1388002_at	0.754909	0.0278959
Spag9	sperm associated antigen 9	1397618_at	0.667155	0.0279481
Grm3	glutamate receptor, metabotropic 3	1388189_at	0.782909	0.0280203
Coro1c	coronin, actin binding protein 1C	1396250_at	1.16375	0.0283201
Atp2b1	ATPase, Ca++ transporting, plasma membrane 1	1370050_at	0.787228	0.0284383
Crb3	crumbs homolog 3 (Drosophila)	1384531_at	0.820405	0.0286041
Anks1b	ankyrin repeat and sterile alpha motif domain containing 1B	1394543_at	1.23435	0.0286553
Fyttd1	forty-two-three domain containing 1	1384945_at	0.789363	0.0286794
Prkacb	protein kinase, cAMP dependent, catalytic, beta	1370746_at	0.645938	0.0286874
Ash1l	ash1 (absent, small, or homeotic)-like (Drosophila)	1382862_at	0.600397	0.0287908
Dab2	disabled homolog 2 (Drosophila)	1368202_a_at	0.741828	0.0288748
Camk4	calcium/calmodulin-dependent protein kinase IV	1369753_at	0.67718	0.0288928
Ube4a	ubiquitination factor E4A (UFD2 homolog, yeast)	1385615_at	0.818337	0.0291041
Parp4	M-phase phosphoprotein 8 /// poly (ADP-ribose) polymerase family, member 4	1376810_at	1.16424	0.0291198
Rab5c	RAB5C, member RAS oncogene family	1371836_at	0.75652	0.0291318
Abcg1	ATP-binding cassette, sub-family G (WHITE), member 1	1373995_at	1.2412	0.0291503
Fam81a	family with sequence similarity 81, member A	1378245_at	0.773133	0.0293709
Rbbp6	retinoblastoma binding protein 6	1378544_at	0.816681	0.0296338
Tdh	L-threonine dehydrogenase	1371303_at	1.16884	0.029703
Sntg2	syntrophin, gamma 2	1385325_at	1.25218	0.0297605
Cpne3	copine III	1392984_at	0.761147	0.0297682
Vasn	vasorin	1389271_at	0.841139	0.0297892
Helq	helicase, POLQ-like	1390560_at	1.15961	0.0299054
Vapb	VAMP (vesicle-associated membrane protein)-associated protein B and C	1369597_at	0.69254	0.02999
Fam168b	family with sequence similarity 168, member B /// similar to Protein KIAA0280	1395556_at	0.613469	0.0300454
Esf1	ESF1, nucleolar pre-rRNA processing protein, homolog (S. cerevisiae)	1394784_at	0.698604	0.0301282
Akap8l	A kinase (PRKA) anchor protein 8-like	1375813_at	0.801873	0.0302187
Mapk8ip1	mitogen-activated protein kinase 8 interacting protein 1	1387971_a_at	0.556513	0.030291
Fam115a	family with sequence similarity 115, member A	1377580_at	0.804792	0.0303087
Clcn3	chloride channel 3	1380547_at	0.794038	0.0303382
Atad5	ATPase family, AAA domain containing 5	1378072_at	0.812454	0.030386
Foxp4	forkhead box P4	1398402_at	1.19731	0.0303868
Lrp2	low density lipoprotein-related protein 2	1367952_at	1.15806	0.0304868
Dicer1	dicer 1, ribonuclease type III	1394715_at	0.828891	0.0306371
Tmem194b	transmembrane protein 194B	1390553_at	1.21523	0.0308001
Nrxn1	neurexin 1	1369404_a_at	0.811421	0.0308134
Rad51ap1	RAD51 associated protein 1	1380277_at	1.18558	0.0309287
Cenpv	centromere protein V	1382200_at	1.15372	0.0310965
Map7	microtubule-associated protein 7	1386647_at	0.82637	0.0310991
Fam46a	family with sequence similarity 46, member A	1394940_at	0.629874	0.0312003
Tanc2	tetratricopeptide repeat, ankyrin repeat and coiled-coil containing 2	1386547_at	0.798918	0.0313996
Golt1b	golgi transport 1 homolog B (S. cerevisiae)	1383543_at	0.788299	0.031406
Tardbp	TAR DNA binding protein	1378259_at	0.732123	0.0315091
Bmp3	bone morphogenetic protein 3	1369773_at	0.720282	0.0315315
Zfp91	zinc finger protein 91	1383052_a_at	0.683066	0.0315357
Gfra4	GDNF family receptor alpha 4	1369730_a_at	1.22149	0.0315582
Zc3h13	zinc finger CCCH type containing 13	1395154_at	0.72713	0.0315938
Adamts19	ADAM metallopeptidase with thrombospondin type 1 motif, 19	1379586_at	1.22656	0.0316765
Sbno1	Strawberry notch homolog 1 (Drosophila)	1395406_at	0.799707	0.0316924
Ppap2b	phosphatidic acid phosphatase type 2B	1370950_at	0.692263	0.0317938
Hectd1	HECT domain containing 1	1383780_at	0.666019	0.0318315
Ubp1	upstream binding protein 1 (LBP-1a)	1395298_at	0.758306	0.0318809
Chrm5	cholinergic receptor, muscarinic 5	1369786_at	0.829108	0.0318894
Ncam2	neural cell adhesion molecule 2	1384734_at	0.798521	0.0319138
Whamm	WAS protein homolog associated with actin, golgi membranes and microtubules	1377000_at	1.17243	0.0319485
Slc4a2	solute carrier family 4 (anion exchanger), member 2	1368082_at	0.596884	0.0319526
Mypop	Myb-related transcription factor, partner of profilin	1373635_at	1.186	0.0319875
Setd5	SET domain containing 5	1378705_at	0.758002	0.0320586
Ndst1	N-deacetylase/N-sulfotransferase (heparan glucosaminyl) 1	1387549_at	0.843959	0.0325206
Ppp3r1	protein phosphatase 3, regulatory subunit B, alpha isoform	1369152_at	0.72345	0.0325256
Secisbp2l	SECIS binding protein 2-like	1385825_at	0.815688	0.0325709
Dyrk2	dual-specificity tyrosine-(Y)-phosphorylation regulated kinase 2	1386063_at	0.763775	0.0325967
Gsk3b	glycogen synthase kinase 3 beta	1370267_at	0.700288	0.0327831
Lasp1	LIM and SH3 protein 1	1387844_at	0.729065	0.0328224
Kcnj3	potassium inwardly-rectifying channel, subfamily J, member 3	1369741_at	0.710783	0.0328676
Papola	poly (A) polymerase alpha	1384573_at	0.769487	0.0328867
Rab8b	RAB8B, member RAS oncogene family	1370539_at	0.749597	0.032889
Decr2	2,4-dienoyl CoA reductase 2, peroxisomal /// RAB11 family interacting protein 3 (class II)	1389129_at	1.19705	0.0329625
Taf9b	TAF9B RNA polymerase II, TATA box binding protein (TBP)-associated factor	1368429_at	1.22782	0.0330112
Cox8b	cytochrome c oxidase, subunit VIIIb	1367739_at	0.541007	0.0331084
Ehd1	EH-domain containing 1	1372317_at	0.839052	0.0331443
Camk2d	calcium/calmodulin-dependent protein kinase II delta	1371263_a_at	0.789337	0.03323
Adora2a	adenosine A2a receptor	1368300_at	1.16967	0.0333122
Arhgef12	Rho guanine nucleotide exchange factor (GEF) 12	1395229_at	0.805907	0.0333155
Kcnj4	potassium inwardly-rectifying channel, subfamily J, member 4	1369487_a_at	0.627837	0.0333567
Ythdf2	YTH domain family, member 2	1375695_at	0.786964	0.033423
Glb1l	galactosidase, beta 1-like	1393637_at	0.833831	0.033484
Ifnar1	interferon (alpha, beta and omega) receptor 1	1375696_at	0.778576	0.0335576
Aldh16a1	aldehyde dehydrogenase 16 family, member A1	1374661_at	1.17283	0.0336036
Bhlhb9	basic helix-loop-helix domain containing, class B, 9	1391619_at	0.817968	0.0336069
Tnrc6b	trinucleotide repeat containing 6B	1370512_at	0.716207	0.0336337
Trps1	trichorhinophalangeal syndrome I homolog (human)	1383112_at	0.705876	0.0336506
Znf292	zinc finger protein 292	1376917_at	0.712743	0.0338272
Trerf1	transcriptional regulating factor 1	1378617_at	1.27017	0.0338591
Rnf113a2	ring finger protein 113A2	1377837_at	1.17369	0.0338924
Zranb2	zinc finger, RAN-binding domain containing 2	1387117_at	0.839302	0.0339224
Chn2	chimerin (chimaerin) 2	1368675_at	0.828957	0.0339818
Hfe	hemochromatosis	1370772_a_at	0.821348	0.0341234
Cgnl1	cingulin-like 1	1389107_at	0.632205	0.034146
Tanc2	tetratricopeptide repeat, ankyrin repeat and coiled-coil containing 2	1391820_at	0.818443	0.0341603
Lama5	laminin, alpha 5	1388932_at	0.787857	0.0343471
Cttn	cortactin	1370123_a_at	0.829699	0.0343664
Cep350	centrosomal protein 350kDa	1385824_at	0.800952	0.0344733
Otx2	orthodenticle homeobox 2	1375465_at	0.514796	0.0344857
Fam168a	family with sequence similarity 168, member A	1382717_at	0.799156	0.0345599
Fam13b1	family with sequence similarity 13, member B1	1378606_at	1.16463	0.0345748
Osbpl1a	oxysterol binding protein-like 1A	1390923_a_at	0.848698	0.0346633
Negr1	neuronal growth regulator 1	1387204_at	0.728734	0.0347292
Garnl1	GTPase activating Rap/RanGAP domain-like 1	1395385_at	0.771663	0.0347333
Dtnb	dystrobrevin, beta	1396409_at	0.816527	0.0348472
Atad3a	ATPase family, AAA domain containing 3A	1371980_at	1.15929	0.0348691
Rab14	RAB14, member RAS oncogene family	1367884_at	0.65301	0.0348985
Vash1	vasohibin 1	1389213_at	1.15797	0.0350207
Lpgat1	lysophosphatidylglycerol acyltransferase 1	1397880_at	0.814706	0.0350778
Cdc23	CDC23 (cell division cycle 23, yeast, homolog)	1395640_at	0.823594	0.0350935
Lrrk1	Leucine-rich repeat kinase 1	1384017_at	1.15844	0.0351131
Fam49a	family with sequence similarity 49, member A	1394470_at	0.722909	0.035295
Crb3	crumbs homolog 3 (Drosophila)	1383647_a_at	0.773417	0.0353027
Ubn2	ubinuclein 2	1397959_at	0.675653	0.0354001
Gls	glutaminase	1367806_at	0.790245	0.0354014
Syt1	synaptotagmin I	1384716_at	0.679341	0.0354608
Thra	thyroid hormone receptor alpha	1367726_at	1.19882	0.0355429
Foxn3	forkhead box N3	1384728_at	0.640216	0.0357318
Fry	furry homolog (Drosophila)	1390712_at	0.701639	0.0359533
Igsf8	immunoglobulin superfamily, member 8	1373793_at	1.15543	0.0360668
Slc35b2	solute carrier family 35, member B2	1373460_at	1.15251	0.0361035
Arcn1	archain 1	1391658_at	0.837059	0.0361163
Kcnd3	potassium voltage-gated channel, Shal-related subfamily, member 3	1369144_a_at	0.748015	0.0361668
Pygo2	pygopus 2	1388580_at	1.1589	0.0362497
Sptlc1	serine palmitoyltransferase, long chain base subunit 1	1396024_at	0.830271	0.0364159
Rad23a	RAD23 homolog A (S. cerevisiae)	1397245_at	0.82216	0.0364462
Sfrp1	secreted frizzled-related protein 1	1383266_at	0.799511	0.0364603
Ptprd	protein tyrosine phosphatase, receptor type, D	1376619_at	0.830755	0.0364938
Fzd3	frizzled homolog 3 (Drosophila)	1385636_at	0.720823	0.0366886
Orc3l	origin recognition complex, subunit 3-like (yeast)	1395192_at	0.721285	0.0367148
Flywch1	FLYWCH-type zinc finger 1	1383892_at	1.18113	0.036748
Scn2b	sodium channel, voltage-gated, type II, beta	1369311_at	0.602041	0.037004
Ext1	exostoses (multiple) 1	1392083_at	1.26635	0.0370506
Rngtt	RNA guanylyltransferase and 5'-phosphatase	1391921_at	0.843725	0.0374127
Dcun1d4	DCN1, defective in cullin neddylation 1, domain containing 4 (S. cerevisiae)	1391549_at	0.815196	0.0374685
Aldh1l2	aldehyde dehydrogenase 1 family, member L2	1379400_at	1.17264	0.0378136
Atp11a	ATPase, class VI, type 11A	1373546_at	0.790005	0.0378961
Cldn12	claudin 12	1373182_at	1.17018	0.0379319
Terf2	telomeric repeat binding factor 2	1376875_at	1.16617	0.0379449
Rtn4	reticulon 4	1388027_a_at	0.773555	0.0379683
Sgtb	small glutamine-rich tetratricopeptide repeat (TPR)-containing, beta	1378219_at	0.705292	0.0380198
Mll4	myeloid/lymphoid or mixed-lineage leukemia 4	1395786_at	1.21315	0.0380619
Optn	optineurin	1370618_at	0.836257	0.0382031
Faf2	Fas associated factor family member 2	1380555_at	0.828414	0.0382447
Gulp1	GULP, engulfment adaptor PTB domain containing 1	1376285_at	0.71551	0.0382458
Chtf8	CTF8, chromosome transmission fidelity factor 8 homolog (S. cerevisiae)	1395900_at	0.756125	0.0382551
Ccnd2	cyclin D2	1370810_at	0.601485	0.038302
Igfbp2	insulin-like growth factor binding protein 2	1367648_at	0.464225	0.0383474
Kifap3	kinesin-associated protein 3	1391618_at	0.76445	0.0386066
Tsga14	testis specific, 14	1382409_at	0.780906	0.0386194
Syncrip	synaptotagmin binding, cytoplasmic RNA interacting protein	1395758_at	0.797022	0.0387205
Gpd2	Glycerol-3-phosphate dehydrogenase 2, mitochondrial	1369666_at	1.15462	0.0387455
Arnt2	aryl hydrocarbon receptor nuclear translocator 2	1370611_at	0.835648	0.0387844
Znf655	zinc finger protein 655	1398536_at	0.7906	0.038883
Ethe1	ethylmalonic encephalopathy 1	1372306_at	1.16911	0.0389122
Xylb	xylulokinase homolog (H. influenzae)	1390857_at	1.25419	0.0389148
Tnr	tenascin R	1369692_at	0.749594	0.0390589
Ube2g2	ubiquitin-conjugating enzyme E2G 2 (UBC7 homolog, yeast)	1380157_at	0.810696	0.0390666
Ncor1	nuclear receptor co-repressor 1	1384293_at	0.762777	0.0390685
Aff4	AF4/FMR2 family, member 4	1397386_at	0.630833	0.0391868
Dnase1	deoxyribonuclease I	1368084_at	1.15231	0.039196
Map2	microtubule-associated protein 2	1368411_a_at	0.627075	0.0392075
Ahcyl1	adenosylhomocysteinase-like 1	1395273_at	0.708861	0.0392508
Ikbkb	Inhibitor of kappa light polypeptide gene enhancer in B-cells, kinase beta	1397547_at	1.15785	0.0393562
Megf11	multiple EGF-like-domains 11	1380637_at	1.17897	0.0393757
Lama2	laminin, alpha 2	1390404_at	0.767094	0.0394254
Foxp1	forkhead box P1	1373804_at	0.780872	0.0394374
Ar	androgen receptor	1369159_at	0.838039	0.0395428
Frs2	fibroblast growth factor receptor substrate 2	1397648_at	0.668559	0.0396191
Cald1	caldesmon 1	1368824_at	0.817487	0.0396512
Mobp	myelin-associated oligodendrocyte basic protein	1370500_a_at	0.759491	0.0397127
Thoc2	THO complex 2	1385493_at	0.651064	0.0397444
Ankrd16	ankyrin repeat domain 16	1385404_at	1.15083	0.0397605
Glycam1	glycosylation dependent cell adhesion molecule 1	1368337_at	0.711481	0.0398285
Pvrl3	Poliovirus receptor-related 3	1380805_at	0.711084	0.0399138
Pi4k2a	phosphatidylinositol 4-kinase type 2 alpha	1369177_at	0.837079	0.0399766
Cxcl13	chemokine (C-X-C motif) ligand 13	1398390_at	0.784034	0.0400699
Znf213	zinc finger protein 213	1392042_at	1.15688	0.0400906
Utp6	UTP6, small subunit (SSU) processome component, homolog (yeast)	1393595_at	0.816666	0.0400988
Lpxn	leupaxin	1378633_at	1.16227	0.0402491
Fam126b	family with sequence similarity 126, member B	1388548_at	0.653186	0.0403401
Rprd1a	regulation of nuclear pre-mRNA domain containing 1A	1386846_at	0.737218	0.0403423
Msi2	Musashi homolog 2 (Drosophila)	1390813_at	0.668473	0.0403475
Hectd1	HECT domain containing 1	1383615_a_at	0.633011	0.0403946
Zfp428	zinc finger protein 428	1389099_at	1.15964	0.0404259
Arl4c	ADP-ribosylation factor-like 4C	1375014_at	1.17166	0.0404322
Vsnl1	visinin-like 1	1368853_at	0.838917	0.0406455
Fndc3b	Fibronectin type III domain containing 3B	1373416_at	0.829484	0.040741
Epb4.9	erythrocyte protein band 4.9	1397826_at	0.768343	0.0407427
Wfdc6a	WAP four-disulfide core domain 6A	1391272_at	1.15429	0.0407856
Zmynd11	zinc finger, MYND domain containing 11	1392154_at	0.785588	0.0407927
Dpm1	dolichyl-phosphate mannosyltransferase polypeptide 1, catalytic subunit	1382523_at	0.650072	0.0408347
Trim44	Tripartite motif-containing 44	1394130_at	0.661013	0.0409865
Orai3	ORAI calcium release-activated calcium modulator 3	1379977_at	1.15392	0.0411101
Gprc5b	G protein-coupled receptor, family C, group 5, member B	1371671_at	0.817915	0.0411535
Prr12	Proline rich 12	1378979_x_at	1.21351	0.0412495
Sf3a1	splicing factor 3a, subunit 1	1389328_at	1.18642	0.0412573
Pcyt1b	phosphate cytidylyltransferase 1, choline, beta	1370700_at	0.803317	0.041334
Pcdhb12	protocadherin beta 12	1370490_at	1.15738	0.041371
Fam135a	family with sequence similarity 135, member A	1382373_at	1.15888	0.0414156
Dhx36	DEAH (Asp-Glu-Ala-His) box polypeptide 36	1379101_at	0.699482	0.0414866
Nt5dc2	5'-nucleotidase domain containing 2	1371849_at	0.718732	0.0414951
Msx1	msh homeobox 1	1368302_at	0.642383	0.0415394
Mapk8ip3	mitogen-activated protein kinase 8 interacting protein 3	1398214_at	0.764204	0.0416231
Zdhhc20	Zinc finger, DHHC-type containing 20	1389444_at	0.713039	0.0416301
Dzip3	DAZ interacting protein 3, zinc finger	1379200_at	0.74677	0.0416599
Ocln	occludin	1378753_at	0.815471	0.0418217
Rnf190	ring finger protein 190	1382852_at	1.17255	0.0419513
Dlg4	discs, large homolog 4 (Drosophila)	1371183_a_at	0.57477	0.0420369
Kras	v-Ki-ras2 Kirsten rat sarcoma viral oncogene homolog	1370035_at	0.79139	0.0420441
Rai14	retinoic acid induced 14	1389263_at	0.776771	0.0420935
Lppr4	lipid phosphate phosphatase-related protein type 4	1385981_at	0.704785	0.0421053
Baz2b	bromodomain adjacent to zinc finger domain, 2B	1376533_at	0.779952	0.0421097
Cpne8	copine VIII	1391830_at	0.750002	0.0422298
Usp29	ubiquitin specific peptidase 29	1395054_at	0.720484	0.042381
Agtpbp1	ATP/GTP binding protein 1	1391891_at	0.801393	0.0424415
Clcn4-2	chloride channel 4-2	1369791_at	0.738495	0.0425365
Sgcb	sarcoglycan, beta (dystrophin-associated glycoprotein)	1384044_at	0.80672	0.0425982
Ube2s	ubiquitin-conjugating enzyme E2S	1371365_at	0.799712	0.0427645
Dusp16	dual specificity phosphatase 16	1372354_at	1.16766	0.0427658
Rics	Rho GTPase-activating protein	1377061_at	0.699401	0.0427795
Khsrp	KH-type splicing regulatory protein	1375426_a_at	0.78331	0.0428423
Snapc5	Small nuclear RNA activating complex, polypeptide 5	1381205_at	0.848328	0.0428822
Ppp2r1a	protein phosphatase 2 (formerly 2A), regulatory subunit A, alpha isoform	1381024_at	0.824735	0.0428908
Map1b	microtubule-associated protein 1B	1395357_at	0.761809	0.0428918
Csnk1d	casein kinase 1, delta	1370527_a_at	0.823081	0.0429489
Pcdh1	Protocadherin 1	1374266_at	1.27239	0.0429685
Prpf38b	PRP38 pre-mRNA processing factor 38 (yeast) domain containing B	1379691_at	0.842171	0.0430616
Slc30a9	solute carrier family 30 (zinc transporter), member 9	1395340_at	0.814625	0.0430713
Nbr1	neighbor of Brca1 gene 1	1381509_at	0.828319	0.0431107
Lrpprc	leucine-rich PPR-motif containing	1395338_at	0.749052	0.0432313
Gmfb	glia maturation factor, beta	1387663_at	0.701967	0.043238
Dhx36	DEAH (Asp-Glu-Ala-His) box polypeptide 36	1385871_at	0.804846	0.0433835
Anxa7	annexin A7	1368142_at	1.23659	0.0435458
Ube4a	ubiquitination factor E4A (UFD2 homolog, yeast)	1380496_at	0.771347	0.0436878
Eprs	glutamyl-prolyl-tRNA synthetase	1382040_at	0.640465	0.0437052
Btnl1	butyrophilin-like 1	1393675_at	1.17778	0.0437652
Gtf2f1	general transcription factor IIF, polypeptide 1	1385567_at	0.841675	0.0438531
Hpcal4	hippocalcin-like 4	1387639_at	0.73514	0.0443332
Atp1a1	ATPase, Na+/K+ transporting, alpha 1 polypeptide	1371108_a_at	0.784914	0.0444673
Rybp	RING1 and YY1 binding protein	1383034_at	0.74424	0.0444769
Atp2a1	ATPase, Ca++ transporting, cardiac muscle, fast twitch 1	1368108_at	1.16772	0.0445295
Homer3	Homer homolog 3 (Drosophila)	1385573_at	1.20886	0.0445778
Adora1	adenosine A1 receptor	1370584_a_at	0.769464	0.0446596
Epha4	Eph receptor A4	1379970_at	0.823254	0.0446732
Plekhb2	pleckstrin homology domain containing, family B (evectins) member 2	1376137_at	0.752427	0.0448174
Rgs17	regulator of G-protein signaling 17	1394280_at	0.789002	0.0448453
Kcnq3	potassium voltage-gated channel, KQT-like subfamily, member 3	1388052_a_at	0.700833	0.044957
Nkx3-1	NK3 homeobox 1	1395462_at	1.16367	0.045006
Dnali1	dynein, axonemal, light intermediate chain 1	1386699_at	1.16061	0.0451042
Sp2	Sp2 transcription factor	1386069_at	1.34583	0.0451253
Dcc	deleted in colorectal carcinoma	1369339_at	0.761959	0.0452618
Phc1	polyhomeotic-like 1 (Drosophila)	1372171_at	1.20532	0.0453248
Alpk2	alpha-kinase 2	1374520_at	1.16928	0.0453303
Chd1	chromodomain helicase DNA binding protein 1	1392830_at	0.797356	0.0453974
Cspg5	chondroitin sulfate proteoglycan 5	1368704_a_at	0.76414	0.0457565
Csnk2a2	casein kinase 2, alpha prime polypeptide	1378282_at	0.771005	0.0458325
Tjp1	tight junction protein 1	1395337_at	0.565368	0.0459675
Grin2a	glutamate receptor, ionotropic, N-methyl D-aspartate 2A	1368985_at	0.629015	0.0461109
Mobkl1b	MOB1, Mps One Binder kinase activator-like 1B (yeast)	1397372_at	0.79783	0.0463137
Bcl2a1d	B-cell leukemia/lymphoma 2 related protein A1d	1368482_at	1.25233	0.0463496
Ppp1r12a	protein phosphatase 1, regulatory (inhibitor) subunit 12A	1382307_at	0.818393	0.046713
March6	membrane-associated ring finger (C3HC4) 6	1393593_at	0.753872	0.0470767
Dnajb5	DnaJ (Hsp40) homolog, subfamily B, member 5	1375762_at	0.778127	0.0470924
Pik3ca	phosphoinositide-3-kinase, catalytic, alpha polypeptide	1393499_at	0.782097	0.0471588
Acvr1	activin A receptor, type I	1385069_at	1.20233	0.04722
Rilpl1	Rab interacting lysosomal protein-like 1	1376498_at	1.16413	0.0472249
Cbl	Cas-Br-M (murine) ecotropic retroviral transforming sequence	1380069_at	0.721634	0.0474316
Rfx7	regulatory factor X, 7	1383849_at	0.842991	0.0477247
Il1a	interleukin 1 alpha	1371170_a_at	1.15276	0.0477758
Slc16a6	solute carrier family 16, member 6 (monocarboxylic acid transporter 7)	1390036_at	0.773969	0.0478104
Pbrm1	polybromo 1	1379645_at	0.772293	0.0478446
Slc37a4	solute carrier family 37 (glucose-6-phosphate transporter), member 4	1386960_at	1.16717	0.047947
Mmp14	matrix metallopeptidase 14 (membrane-inserted)	1367860_a_at	0.726241	0.0480698
Dmwd	dystrophia myotonica, WD repeat containing	1374926_at	1.1824	0.0482961
Jmjd1c	jumonji domain containing 1C	1396541_at	0.703576	0.0484038
Tp53i11	tumor protein p53 inducible protein 11	1375420_at	1.20252	0.0484192
Hnrnpa3	heterogeneous nuclear ribonucleoprotein A3	1370871_at	0.829076	0.0484405
Cabp1	calcium binding protein 1	1369886_a_at	1.15211	0.0484981
Syn2	synapsin II	1369482_a_at	0.815637	0.0485439
Dnal4	dynein, axonemal, light chain 4	1388785_at	1.17159	0.0485553
Hspa4	heat shock protein 4	1370344_at	0.760578	0.0485835
Eef1g	Eukaryotic translation elongation factor 1 gamma	1394744_at	0.794279	0.0486255
Mbnl2	Muscleblind-like 2	1375675_at	0.82064	0.0487758
Arnt	aryl hydrocarbon receptor nuclear translocator	1369244_at	0.771051	0.0489358
St6gal1	ST6 beta-galactosamide alpha-2,6-sialyltranferase 1	1370714_a_at	0.781519	0.0489605
Ly6h	lymphocyte antigen 6 complex, locus H	1376253_at	0.770377	0.049008
Atl3	atlastin GTPase 3	1384797_at	0.707594	0.0491181
Xrn2	5'-3' exoribonuclease 2	1393702_at	0.757836	0.0491261
Fam63b	family with sequence similarity 63, member B	1384610_at	0.756012	0.0492003
Man1a1	mannosidase, alpha, class 1A, member 1	1383574_at	0.832103	0.0493776
Thsd7a	thrombospondin, type I, domain containing 7A	1391405_at	0.806844	0.0494527
Caskin1	CASK interacting protein 1	1368425_at	1.17968	0.0496039
Ccne2	Cyclin E2	1391681_at	0.826675	0.0497071
Ttyh1	tweety homolog 1 (Drosophila)	1375905_at	0.835777	0.0497978
Thbs2	thrombospondin 2	1385751_at	0.817281	0.0498662
