# Supplementary material for: Temporal Profiling of Gene Networks Associated with the Late Phase of Long-Term Potentiation In Vivo
Source: PLoS One. 2012 Jul 10;7(7):e40538. doi: 10.1371/journal.pone.0040538 (PMC3393663; doi:10.1371/journal.pone.0040538)
Supplement: Table S4 — Annotated genes associated with 24 h IPA Biological Function Protein Synthesis. (XLSX) [file pone.0040538.s009.xlsx]

## Sheet: Sheet1
Supplementary Table 4: Annotated genes associated with 24 h IPA Biological Function Protein Synthesis
Gene Symbol	Gene Title	Probe ID	Fold Change	P.Value
Gmnn	Geminin	1392700_at	1.18345	0.00437821
Syk	spleen tyrosine kinase	1368186_a_at	1.19767	0.00504084
Eif3c	eukaryotic translation initiation factor 3, subunit C	1397674_at	0.748803	0.00739271
Eif2s1	eukaryotic translation initiation factor 2, subunit 1 alpha	1385118_at	0.761018	0.0127275
Mdm4	Mdm4 p53 binding protein homolog (mouse)	1382417_at	0.673967	0.0135882
Slc7a7	solute carrier family 7 (cationic amino acid transporter, y+ system), member 7	1387808_at	1.23455	0.0184422
App	amyloid beta (A4) precursor protein	1380533_at	0.625258	0.0194779
Eif4g1	eukaryotic translation initiation factor 4 gamma, 1	1390340_a_at	0.780498	0.0224576
Tnrc6b	trinucleotide repeat containing 6B	1378303_at	0.766419	0.0247156
Gsk3b	glycogen synthase kinase 3 beta	1370267_at	0.700288	0.0327831
Hfe	hemochromatosis	1370772_a_at	0.821348	0.0341234
Kifap3	kinesin-associated protein 3	1391618_at	0.76445	0.0386066
Lpxn	leupaxin	1378633_at	1.16227	0.0402491
Ppp2r1a	protein phosphatase 2 (formerly 2A), regulatory subunit A, alpha isoform	1381024_at	0.824735	0.0428908
Eprs	glutamyl-prolyl-tRNA synthetase	1382040_at	0.640465	0.0437052
