# Supplementary material for: Temporal Profiling of Gene Networks Associated with the Late Phase of Long-Term Potentiation In Vivo
Source: PLoS One. 2012 Jul 10;7(7):e40538. doi: 10.1371/journal.pone.0040538 (PMC3393663; doi:10.1371/journal.pone.0040538)
Supplement: Table S5 — Annotated genes associated with 5 h IPA Canonical Pathways. (XLSX) [file pone.0040538.s010.xlsx]

## Sheet: Sheet1
Supplementary Table 5:Annotated genes associated with 5 h IPA Canonical Pathways
cAMP signalling
Gene Symbol	Gene Title	Probe ID	Fold change	P.Value
Adora2b	adenosine A2B receptor	1387395_at	1.20853	0.0115672
Camk2d	calcium/calmodulin-dependent protein kinase II delta	1368834_at	1.23816	0.0350993
Camk1g	calcium/calmodulin-dependent protein kinase IG	1377518_at	1.28354	0.00321046
Chrm5	cholinergic receptor, muscarinic 5	1369786_at	1.26609	0.00862187
Htr1d	5-hydroxytryptamine (serotonin) receptor 1D	1398298_at	1.19006	0.00725526
Pde8a	phosphodiesterase 8A	1382518_at	1.20468	0.0285865
Rgs2	regulator of G-protein signaling 2	1368144_at	1.23847	0.0337867
Rgs4	regulator of G-protein signaling 4	1368506_at	1.27889	0.0278582
Calcium Signalling
Gene Symbol	Gene Title	Probe ID	Fold change	P.Value
Asph	aspartate-beta-hydroxylase	1379884_at	0.762176	0.0154271
Camk2d	calcium/calmodulin-dependent protein kinase II delta	1368834_at	1.23816	0.0350993
Camk1g	calcium/calmodulin-dependent protein kinase IG	1377518_at	1.28354	0.00321046
Grik1	glutamate receptor, ionotropic, kainate 1	1387309_a_at	1.36824	0.0106144
Grin3a	glutamate receptor, ionotropic, N-methyl-D-aspartate 3A	1370601_a_at	1.30391	0.01817
Hdac1	histone deacetylase 1	1396820_at	1.19047	0.044341
