# Supplementary material for: Temporal Profiling of Gene Networks Associated with the Late Phase of Long-Term Potentiation In Vivo
Source: PLoS One. 2012 Jul 10;7(7):e40538. doi: 10.1371/journal.pone.0040538 (PMC3393663; doi:10.1371/journal.pone.0040538)
Supplement: Table S7 — Targets of miR-34a predicted by TargetScan, miRanda and PicTar. (XLSX) [file pone.0040538.s012.xlsx]

## Sheet: Sheet
Supplementary Table 7: Targets of miR-34a predicted by TargetScan, miRanda and PicTar
Gene Symbol	Gene Title	Protein Function
Gpr64	G protein-coupled receptor 64	May be involved in signal transduction pathway controlling epididymal function and male fertility
Eef2k	Eukaryotic elongation factor-2 kinase	Involved in the calmodulin-mediated signaling pathway that links activation of cell surface receptors to cell division; regulation of protein synthesis
Ppp1r11	Protein phosphatase 1, regulatory (inhibitor) subunit 11	Inhibits protein-phosphatase 1
Slc30a3	Solute carrier family 30 (zinc transporter), member 3	Involved in accumulation of zinc in synaptic vesicles
Ppp2r3a	Protein phosphatase 2, regulatory subunit B'', alpha	Regulates protein phosphatase 2
Pdgfra	Platelet-derived growth factor receptor, alpha polypeptide	Cell surface tyrosine kinase receptor
Sdhc	Succinate dehydrogenase complex, subunit C, integral membrane protein	Mitochondrial function
Pgrmc2	Progesterone receptor membrane component 2	Steroid receptor
Snx15	Sorting nexin 15	Endosomal trafficking
Strn3	Striatin, calmodulin binding protein 3	May function as a scaffolding or signalling protein.
Syt1	Synaptotagmin I	Integral membrane protein of synaptic vesicles; exocytosis
Vat1	Vesicle amine transport protein 1 homolog	Integral membrane protein of cholinergic synaptic vesicles; thought to be involved in vesicular transport.
Accn1	Amiloride-sensitive cation channel 1, neuronal	May play a role in neurotransmission
Dixdc1	DIX domain containing 1	Positive effector of the Wnt signaling pathway
Vamp2	Vesicle-associated membrane protein 2 (synaptobrevin 2)	Neurotransmitter release from fused synaptic vesicles
Acsl1	Acyl-CoA synthetase long-chain family member 1	Lipid biosynthesis and fatty acid degradation
Cntn2	Contactin 2 (axonal)	Cell adhesion molecule, may play a role in the formation of axon connections in the developing nervous system
Plcg1	Phospholipase C, gamma 1	Intracellular transduction of receptor-mediated tyrosine kinase activators
Bcl2	B-cell CLL/lymphoma 2	Suppresses apoptosis
Cacnb1	Calcium channel, voltage-dependent, beta 1 subunit	Calcium channel function
Jag1	Jagged 1	Notch signalling
Sema4f	Sema domain, immunoglobulin domain (Ig), transmembrane domain (TM) and short cytoplasmic domain, (semaphorin) 4F	Growth cone collapse activity against retinal ganglion-cell axons (By similarity)
Gpr85	G protein-coupled receptor 85	GPCR component
Akap6	A kinase (PRKA) anchor protein 6	Anchors PKA to the nuclear membrane or sarcoplasmic reticulum
Map2k1	Mitogen-activated protein kinase kinase 1	Stimulates the enzymatic activity of MAP kinases upon wide variety of extra- and intracellular signals
Acsl4	Acyl-CoA synthetase long-chain family member 4	Lipid biosynthesis and fatty acid degradation.
Pkia	Protein kinase (cAMP-dependent, catalytic) inhibitor alpha	Inhibits the activities of both C alpha and C beta catalytic subunits of the PKA
Slc2a13	Solute carrier family 2 (facilitated glucose transporter), member 13	H(+)-myo-inositol cotransporter
Synj1	Synaptojanin 1	Regulates levels of membrane phosphatidylinositol-4,5-bisphosphate. As such, expression of this enzyme may affect synaptic transmission and membrane trafficking.
