# Supplementary material for: Temporal Profiling of Gene Networks Associated with the Late Phase of Long-Term Potentiation In Vivo
Source: PLoS One. 2012 Jul 10;7(7):e40538. doi: 10.1371/journal.pone.0040538 (PMC3393663; doi:10.1371/journal.pone.0040538)
Supplement: Table S9 — Genes with sequence motifs from 5 h LRG list corresponding to rno-MIR330-3p. (XLSX) [file pone.0040538.s014.xlsx]

## Sheet: Sheet
Supplementary Table 9: Genes with sequence motifs from 5h LRG list corresponding to rno-MIR330-3p
Gene Symbol	Gene Title	Protein Function	Sequence of Site	Start Relative to Stop Codon (bp)
Pspc1	Paraspeckle component 1	Regulates androgen receptor-mediated gene transcription activity in Sertoli cell line	GCTTTGTA	151
Arx	Aristaless related homeobox	Transcription factor required for normal brain development.	GCTTTGTA	669
Phf17	PHD finger protein 17	Transcriptional coactivator and has histone H4-specific acetyltransferase activity	GCTTTGTA	2245
Ccnd1	Cyclin D1	Regulator of CDK kinases.	GCTTTGTA	1838
Dock11	Dedicator of cytokinesis 11	Guanine nucleotide-exchange factor (GEF)	GCTTTGTA	188
Slc9a5	Solute carrier family 9 (sodium/hydrogen exchanger), member 5	Signal transduction	GCTTTGTA	841
Thoc2	Similar to THO complex subunit 2 (Tho2); THO complex 2	Facilitates mRNA export	GCTTTGTA	2697
Ube2g2	Ubiquitin-conjugating enzyme E2G 2	Ubiquitin conjugating enzyme	GCTTTGTA	456
Pmepa1	Prostate transmembrane protein, androgen induced 1	Facilitates ubiquitination and proteasome-mediated degradation	GCTTTGTA	2846
Armcx3	Armadillo repeat containing, X-linked 3	Roles in tumor suppression, development, maintenance of tissue integrity, and tumorigenesis	GCTTTGTA	9
